# Supplementary material for: Comparative proteomic and clinicopathological analysis of breast adenoid cystic carcinoma and basal-like triple-negative breast cancer
Source: Front Med (Lausanne). 2022 Jul 28;9:943887. doi: 10.3389/fmed.2022.943887 (PMC9366086; doi:10.3389/fmed.2022.943887)
Supplement: Supplementary Table 1 — All the quantified proteins and DEPs of ACC, BL-TNBC, and adjacent normal breast tissue. [file Table_1.XLSX]

## Sheet: ACC VS ACCN
Protein IDs	Gene Name	Fasta headers	Number of proteins	Peptides	Razor + unique peptides	Unique peptides	Sequence coverage [%]	Mol. weight [kDa]	LFQ intensity ACC1	LFQ intensity ACC2	LFQ intensity ACC3	LFQ intensity ACC4	LFQ intensity ACC5	LFQ intensity ACC1N	LFQ intensity ACC2N	LFQ intensity ACC3N	LFQ intensity ACC4N	LFQ intensity ACC5N	Average ACC	Average N	ACC/N	P value
sp|O15540|FABP7_HUMAN	FABP7	sp|O15540|FABP7_HUMAN Fatty acid-binding protein, brain OS=Homo sapiens OX=9606 GN=FABP7 PE=1 SV=3	1	8	8	8	58.3	14.889	1487000000	442000000	228350000	1098400000	368230000	16409000		19185000	5973600	6790100	724796000	12089425	59.9529	0.0357345
sp|P16144|ITB4_HUMAN	ITGB4	sp|P16144|ITB4_HUMAN Integrin beta-4 OS=Homo sapiens OX=9606 GN=ITGB4 PE=1 SV=5	1	21	21	21	15.4	202.16	185230000	52700000	366740000	278440000	10083000	11393000	7630300	6066800	2748900	1413000	178638600	5850400	30.5344	0.0326274
sp|P13611|CSPG2_HUMAN	VCAN	sp|P13611|CSPG2_HUMAN Versican core protein OS=Homo sapiens OX=9606 GN=VCAN PE=1 SV=3	1	35	35	35	10.8	372.82	17688000000	4781200000	2742800000	5936200000	2704600000	232640000	680230000	112070000	53844000	347410000	6770560000	285238800	23.7365	0.0492372
sp|P16949|STMN1_HUMAN;sp|Q9H169|STMN4_HUMAN;sp|Q9NZ72|STMN3_HUMAN;REV__sp|P36956|SRBP1_HUMAN	STMN1	sp|P16949|STMN1_HUMAN Stathmin OS=Homo sapiens OX=9606 GN=STMN1 PE=1 SV=3	4	9	9	5	47.7	17.302	1127200000	2025000000	683850000	1508500000	573580000	59925000	136970000	75193000	97266000	234230000	1183626000	120716800	9.80498	0.00431615
sp|P23142|FBLN1_HUMAN;CON__ENSEMBL:ENSBTAP00000016046	FBLN1	sp|P23142|FBLN1_HUMAN Fibulin-1 OS=Homo sapiens OX=9606 GN=FBLN1 PE=1 SV=4	2	21	21	21	44.1	77.213	1796800000	840420000	440840000	878510000	150260000	222370000	283600000	172580000	80720000	61359000	821366000	164125800	5.00449	0.0478419
sp|P23229|ITA6_HUMAN	ITGA6	sp|P23229|ITA6_HUMAN Integrin alpha-6 OS=Homo sapiens OX=9606 GN=ITGA6 PE=1 SV=5	1	11	11	11	11.9	126.6	132100000	133340000	66853000	239290000	73114000	42200000	34857000	11073000	26267000	33378000	128939400	29555000	4.36269	0.0133142
sp|Q13951|PEBB_HUMAN	CBFB	sp|Q13951|PEBB_HUMAN Core-binding factor subunit beta OS=Homo sapiens OX=9606 GN=CBFB PE=1 SV=2	1	3	3	3	17	21.508	32946000	60804000	41673000	52046000	11758000			11444000	10757000	6628400	39845400	9609800	4.14633	0.0369745
sp|Q13263|TIF1B_HUMAN	TRIM28	sp|Q13263|TIF1B_HUMAN Transcription intermediary factor 1-beta OS=Homo sapiens OX=9606 GN=TRIM28 PE=1 SV=5	1	23	23	23	39.6	88.549	218110000	254660000	333900000	174140000	629380000	89658000	77047000	41668000	28188000	225080000	322038000	92328200	3.48797	0.0317179
sp|Q7LBR1|CHM1B_HUMAN	CHMP1B	sp|Q7LBR1|CHM1B_HUMAN Charged multivesicular body protein 1b OS=Homo sapiens OX=9606 GN=CHMP1B PE=1 SV=1	1	3	3	3	12.1	22.109	125480000	140360000	124610000	169300000	58438000		37299000	28536000	41769000	40069000	123637600	36918250	3.34896	0.0041835
sp|Q99439|CNN2_HUMAN	CNN2	sp|Q99439|CNN2_HUMAN Calponin-2 OS=Homo sapiens OX=9606 GN=CNN2 PE=1 SV=4	1	9	9	8	39.2	33.697	78618000	121650000	179020000	212460000	122160000	23099000	38501000	47294000	40592000	68271000	142781600	43551400	3.27846	0.00388414
sp|Q9P258|RCC2_HUMAN	RCC2	sp|Q9P258|RCC2_HUMAN Protein RCC2 OS=Homo sapiens OX=9606 GN=RCC2 PE=1 SV=2	1	14	14	14	36	56.084	268180000	220350000	184860000	186330000	418180000	72164000	80029000	49742000	25478000	166800000	255580000	78842600	3.24165	0.00733057
sp|Q9UKM9|RALY_HUMAN	RALY	sp|Q9UKM9|RALY_HUMAN RNA-binding protein Raly OS=Homo sapiens OX=9606 GN=RALY PE=1 SV=1	1	14	14	14	45.1	32.463	840020000	919160000	784290000	960740000	440560000	251710000	243770000	260050000	196520000	293390000	788954000	249088000	3.16737	0.000421402
sp|Q9NZJ9|NUDT4_HUMAN;sp|A0A024RBG1|NUD4B_HUMAN;sp|Q96G61|NUD11_HUMAN;sp|Q8NFP7|NUD10_HUMAN	NUDT4	sp|Q9NZJ9|NUDT4_HUMAN Diphosphoinositol polyphosphate phosphohydrolase 2 OS=Homo sapiens OX=9606 GN=NUDT4 PE=1 SV=2;sp|A0A024RBG1|NUD4B_HUMAN Diphosphoinositol polyphosphate phosphohydrolase NUDT4B OS=Homo sapiens OX=9606 GN=NUDT4B PE=3 SV=1;sp|Q96G61|NUD1	4	5	5	4	30.6	20.306	39849000	30469000	81372000	59164000		15580000		20657000	16499000		52713500	1.75787e+07	2.99872	0.0469254
sp|Q08211|DHX9_HUMAN	DHX9	sp|Q08211|DHX9_HUMAN ATP-dependent RNA helicase A OS=Homo sapiens OX=9606 GN=DHX9 PE=1 SV=4	1	43	43	43	39.4	140.96	466890000	448280000	635430000	437600000	789080000	135020000	37985000	204240000	176070000	381290000	555456000	186921000	2.97161	0.0031828
sp|P80723|BASP1_HUMAN	BASP1	sp|P80723|BASP1_HUMAN Brain acid soluble protein 1 OS=Homo sapiens OX=9606 GN=BASP1 PE=1 SV=2	1	8	8	8	49.3	22.693	177720000	181070000	109960000	350950000	102140000	103300000	25397000	40871000	60383000	100460000	184368000	66082200	2.78998	0.0372962
sp|Q92499|DDX1_HUMAN	DDX1	sp|Q92499|DDX1_HUMAN ATP-dependent RNA helicase DDX1 OS=Homo sapiens OX=9606 GN=DDX1 PE=1 SV=2	1	26	26	26	43.9	82.431	190230000	200490000	274900000	175130000	348290000	17338000	22957000	82244000	76739000	231430000	237808000	86141600	2.76066	0.0170628
sp|Q12906|ILF3_HUMAN	ILF3	sp|Q12906|ILF3_HUMAN Interleukin enhancer-binding factor 3 OS=Homo sapiens OX=9606 GN=ILF3 PE=1 SV=3	1	27	27	23	33.8	95.337	952550000	1127300000	1141600000	812500000	1728400000	336700000	361890000	368770000	206890000	814190000	1152470000	417688000	2.75916	0.0044011
sp|Q8N163|CCAR2_HUMAN	CCAR2	sp|Q8N163|CCAR2_HUMAN Cell cycle and apoptosis regulator protein 2 OS=Homo sapiens OX=9606 GN=CCAR2 PE=1 SV=2	1	16	16	16	20.2	102.9	188060000	222450000	261600000	174090000	354280000	77645000	70796000	77844000	56976000	156330000	240096000	87918200	2.7309	0.00325038
sp|Q96AE4|FUBP1_HUMAN	FUBP1	sp|Q96AE4|FUBP1_HUMAN Far upstream element-binding protein 1 OS=Homo sapiens OX=9606 GN=FUBP1 PE=1 SV=3	1	21	19	18	34	67.56	682500000	642800000	669580000	605360000	546110000	247670000	138620000	293450000	173560000	333830000	629270000	237426000	2.65038	1.9624e-05
sp|P09429|HMGB1_HUMAN;sp|B2RPK0|HGB1A_HUMAN	HMGB1	sp|P09429|HMGB1_HUMAN High mobility group protein B1 OS=Homo sapiens OX=9606 GN=HMGB1 PE=1 SV=3;sp|B2RPK0|HGB1A_HUMAN Putative high mobility group protein B1-like 1 OS=Homo sapiens OX=9606 GN=HMGB1P1 PE=5 SV=1	2	9	9	6	39.5	24.893	1593200000	1671300000	1167800000	1715400000	1777400000	459920000	705930000	350340000	379430000	1094800000	1585020000	598084000	2.65016	0.000513001
sp|Q15029|U5S1_HUMAN	EFTUD2	sp|Q15029|U5S1_HUMAN 116 kDa U5 small nuclear ribonucleoprotein component OS=Homo sapiens OX=9606 GN=EFTUD2 PE=1 SV=1	1	15	14	14	22	109.43	56308000	74254000	67292000	71685000	104960000	34225000	29578000	15371000	12272000	52510000	74899800	28791200	2.60148	0.00283209
sp|P35606|COPB2_HUMAN	COPB2	sp|P35606|COPB2_HUMAN Coatomer subunit beta OS=Homo sapiens OX=9606 GN=COPB2 PE=1 SV=2	1	20	20	20	26.5	102.49	20564000	46107000	64190000	42381000	75012000		10985000	23127000	7472400	34782000	49650800	19091600	2.60066	0.0379511
sp|Q9P0M6|H2AW_HUMAN	MACROH2A2	sp|Q9P0M6|H2AW_HUMAN Core histone macro-H2A.2 OS=Homo sapiens OX=9606 GN=MACROH2A2 PE=1 SV=3	1	15	13	13	45.7	40.058	813120000	546530000	297700000	536480000	588160000	215650000	257510000	97614000	140270000	365300000	556398000	215268800	2.58467	0.00683197
sp|P31943|HNRH1_HUMAN	HNRNPH1	sp|P31943|HNRH1_HUMAN Heterogeneous nuclear ribonucleoprotein H OS=Homo sapiens OX=9606 GN=HNRNPH1 PE=1 SV=4	1	17	17	10	47.7	49.229	1547700000	1192000000	1555500000	1472700000	1134900000	659690000	310490000	675140000	385420000	667970000	1380560000	539742000	2.55781	0.000112511
sp|Q96PK6|RBM14_HUMAN	RBM14	sp|Q96PK6|RBM14_HUMAN RNA-binding protein 14 OS=Homo sapiens OX=9606 GN=RBM14 PE=1 SV=2	1	14	14	14	25	69.491	567470000	421820000	384840000	384450000	369350000	252240000	53314000	199960000	144480000	190580000	425586000	168114800	2.53152	0.000820365
sp|P22087|FBRL_HUMAN	FBL	sp|P22087|FBRL_HUMAN rRNA 2-O-methyltransferase fibrillarin OS=Homo sapiens OX=9606 GN=FBL PE=1 SV=2	1	11	11	10	45.8	33.784	228620000	193720000	217720000	294930000	251120000	96262000	95779000	99079000	71329000	107490000	237222000	93987800	2.52397	4.84715e-05
sp|P29590|PML_HUMAN	PML	sp|P29590|PML_HUMAN Protein PML OS=Homo sapiens OX=9606 GN=PML PE=1 SV=3	1	22	22	22	26.9	97.55	189540000	185920000	464220000	214990000	267530000	91675000	88989000	120440000	105040000	118240000	264440000	104876800	2.52143	0.0159894
sp|Q92688|AN32B_HUMAN	ANP32B	sp|Q92688|AN32B_HUMAN Acidic leucine-rich nuclear phosphoprotein 32 family member B OS=Homo sapiens OX=9606 GN=ANP32B PE=1 SV=1	1	8	6	6	31.9	28.787	324690000	389320000	263880000	274670000	224970000	97675000	129010000	132420000	109690000	117900000	295506000	117339000	2.5184	0.000278758
sp|O43684|BUB3_HUMAN	BUB3	sp|O43684|BUB3_HUMAN Mitotic checkpoint protein BUB3 OS=Homo sapiens OX=9606 GN=BUB3 PE=1 SV=1	1	10	10	10	41.2	37.154	171560000	158010000	234770000	235820000	192130000	70822000	78874000	85102000	56391000	102990000	198458000	78835800	2.51736	0.00014694
sp|P06748|NPM_HUMAN	NPM1	sp|P06748|NPM_HUMAN Nucleophosmin OS=Homo sapiens OX=9606 GN=NPM1 PE=1 SV=2	1	11	11	11	38.8	32.575	1562800000	1778300000	1379800000	1861000000	1954700000	749190000	673210000	695370000	427680000	863180000	1707320000	681726000	2.50441	3.97705e-05
sp|Q15393|SF3B3_HUMAN	SF3B3	sp|Q15393|SF3B3_HUMAN Splicing factor 3B subunit 3 OS=Homo sapiens OX=9606 GN=SF3B3 PE=1 SV=4	1	18	18	18	18.7	135.58	54105000	82349000	97904000	48274000	127860000	31152000	30411000	26574000	23599000	53244000	82098400	32996000	2.48813	0.0133441
sp|Q96C86|DCPS_HUMAN	DCPS	sp|Q96C86|DCPS_HUMAN m7GpppX diphosphatase OS=Homo sapiens OX=9606 GN=DCPS PE=1 SV=2	1	10	10	10	36.8	38.608	211670000	184710000	167790000	183160000	107960000	56883000	66990000	85671000	58537000	81172000	171058000	69850600	2.44891	0.00054264
sp|Q07666|KHDR1_HUMAN;sp|Q5VWX1|KHDR2_HUMAN	KHDRBS1	sp|Q07666|KHDR1_HUMAN KH domain-containing, RNA-binding, signal transduction-associated protein 1 OS=Homo sapiens OX=9606 GN=KHDRBS1 PE=1 SV=1	2	9	9	8	18.7	48.227	681340000	366190000	548660000	572220000	524150000	255930000	84420000	242860000	165450000	361360000	538512000	222004000	2.42569	0.00175481
sp|Q99729|ROAA_HUMAN	HNRNPAB	sp|Q99729|ROAA_HUMAN Heterogeneous nuclear ribonucleoprotein A/B OS=Homo sapiens OX=9606 GN=HNRNPAB PE=1 SV=2	1	7	7	7	22.6	36.224	156590000	127100000	130430000	117760000	159790000	49247000	26800000	67073000	33264000	108970000	138334000	57070800	2.4239	0.00136359
sp|O43670|ZN207_HUMAN	ZNF207	sp|O43670|ZN207_HUMAN BUB3-interacting and GLEBS motif-containing protein ZNF207 OS=Homo sapiens OX=9606 GN=ZNF207 PE=1 SV=1	1	3	3	3	7.9	50.75	81656000	81700000	99188000	85639000	93140000	41644000	23122000	32132000	29496000	55723000	88264600	36423400	2.42329	5.16018e-05
sp|P43243|MATR3_HUMAN	MATR3	sp|P43243|MATR3_HUMAN Matrin-3 OS=Homo sapiens OX=9606 GN=MATR3 PE=1 SV=2	1	23	23	23	33.8	94.622	334560000	330130000	405080000	238840000	508560000	146560000	85972000	83927000	77990000	362790000	363434000	151447800	2.39973	0.0168112
sp|P07305|H10_HUMAN	H1-0	sp|P07305|H10_HUMAN Histone H1.0 OS=Homo sapiens OX=9606 GN=H1-0 PE=1 SV=3	1	9	9	9	30.9	20.863	8957300000	6570800000	2616100000	5293200000	5022200000	2872500000	1768300000	1197400000	1513100000	4525300000	5691920000	2375320000	2.39628	0.0246607
sp|P63279|UBC9_HUMAN	UBE2I	sp|P63279|UBC9_HUMAN SUMO-conjugating enzyme UBC9 OS=Homo sapiens OX=9606 GN=UBE2I PE=1 SV=1	1	5	5	5	24.7	18.007	111920000	101630000	113670000	166700000	55008000	44364000	58645000	44312000	41151000	41060000	109785600	45906400	2.39151	0.00770132
sp|Q01081|U2AF1_HUMAN;sp|P0DN76|U2AF5_HUMAN	U2AF1	sp|Q01081|U2AF1_HUMAN Splicing factor U2AF 35 kDa subunit OS=Homo sapiens OX=9606 GN=U2AF1 PE=1 SV=3;sp|P0DN76|U2AF5_HUMAN Splicing factor U2AF 35 kDa subunit-like protein OS=Homo sapiens OX=9606 GN=U2AF1L5 PE=1 SV=1	2	7	7	4	30	27.872	102850000	69514000	80177000	80817000	73138000	37947000		42059000	33970000	22178000	81299200	34038500	2.38845	0.000427402
sp|Q9Y383|LC7L2_HUMAN	LUC7L2	sp|Q9Y383|LC7L2_HUMAN Putative RNA-binding protein Luc7-like 2 OS=Homo sapiens OX=9606 GN=LUC7L2 PE=1 SV=2	1	10	10	5	30.4	46.513	98983000	57549000	106540000	72789000	120540000			44215000	15453000	55428000	91280200	3.83653e+07	2.37924	0.0237219
sp|P35637|FUS_HUMAN	FUS	sp|P35637|FUS_HUMAN RNA-binding protein FUS OS=Homo sapiens OX=9606 GN=FUS PE=1 SV=1	1	10	10	8	20.3	53.425	786350000	556060000	710800000	758880000	658700000	325540000	139890000	372170000	216070000	406940000	694158000	292122000	2.37626	0.000247762
sp|Q1KMD3|HNRL2_HUMAN	HNRNPUL2	sp|Q1KMD3|HNRL2_HUMAN Heterogeneous nuclear ribonucleoprotein U-like protein 2 OS=Homo sapiens OX=9606 GN=HNRNPUL2 PE=1 SV=1	1	23	23	23	34.9	85.104	451200000	296430000	528200000	321970000	284630000	83737000	64432000	172980000	143840000	332160000	376486000	159429800	2.36145	0.0124204
sp|P52272|HNRPM_HUMAN	HNRNPM	sp|P52272|HNRPM_HUMAN Heterogeneous nuclear ribonucleoprotein M OS=Homo sapiens OX=9606 GN=HNRNPM PE=1 SV=3	1	45	45	45	67.4	77.515	3449500000	2970100000	3739600000	3310500000	3118200000	1463100000	1107900000	1508000000	970810000	2029200000	3317580000	1415802000	2.34325	3.1864e-05
sp|Q13435|SF3B2_HUMAN	SF3B2	sp|Q13435|SF3B2_HUMAN Splicing factor 3B subunit 2 OS=Homo sapiens OX=9606 GN=SF3B2 PE=1 SV=2	1	14	14	14	20	100.23	137260000	72979000	109430000	92540000	207600000	47885000		41443000	36200000	87006000	123961800	53133500	2.33303	0.0414874
sp|P14866|HNRPL_HUMAN	HNRNPL	sp|P14866|HNRPL_HUMAN Heterogeneous nuclear ribonucleoprotein L OS=Homo sapiens OX=9606 GN=HNRNPL PE=1 SV=2	1	14	14	14	37.5	64.132	943980000	705920000	1053300000	873020000	1019500000	409200000	218680000	485680000	274070000	587320000	919144000	394990000	2.32701	0.000439366
sp|Q00839|HNRPU_HUMAN	HNRNPU	sp|Q00839|HNRPU_HUMAN Heterogeneous nuclear ribonucleoprotein U OS=Homo sapiens OX=9606 GN=HNRNPU PE=1 SV=6	1	30	30	30	36.8	90.583	1355300000	1286500000	1377000000	1105700000	1869000000	434050000	218600000	543290000	389860000	1431100000	1398700000	603380000	2.31811	0.0125537
sp|O43143|DHX15_HUMAN;sp|O60231|DHX16_HUMAN;sp|Q14562|DHX8_HUMAN	DHX15	sp|O43143|DHX15_HUMAN Pre-mRNA-splicing factor ATP-dependent RNA helicase DHX15 OS=Homo sapiens OX=9606 GN=DHX15 PE=1 SV=2	3	18	18	18	25.4	90.932	122000000	121140000	140050000	103820000	247260000	60924000	37517000	45340000	51519000	121660000	146854000	63392000	2.3166	0.023271
sp|P08621|RU17_HUMAN	SNRNP70	sp|P08621|RU17_HUMAN U1 small nuclear ribonucleoprotein 70 kDa OS=Homo sapiens OX=9606 GN=SNRNP70 PE=1 SV=2	1	12	12	12	24.3	51.556	451600000	566720000	407810000	471930000	302810000	236450000	150560000	259830000	161240000	144820000	440174000	190580000	2.30965	0.000968401
sp|Q16643|DREB_HUMAN	DBN1	sp|Q16643|DREB_HUMAN Drebrin OS=Homo sapiens OX=9606 GN=DBN1 PE=1 SV=4	1	9	9	9	14.9	71.428	51631000	75212000	90218000	90487000	45598000			49788000	14617000	27898000	70629200	3.07677e+07	2.29557	0.0346753
sp|Q92945|FUBP2_HUMAN	KHSRP	sp|Q92945|FUBP2_HUMAN Far upstream element-binding protein 2 OS=Homo sapiens OX=9606 GN=KHSRP PE=1 SV=4	1	22	22	20	32.5	73.114	536170000	483850000	537010000	446860000	633360000	291090000	129380000	237190000	174940000	318010000	527450000	230122000	2.29205	0.000231339
sp|O43813|LANC1_HUMAN	LANCL1	sp|O43813|LANC1_HUMAN Glutathione S-transferase LANCL1 OS=Homo sapiens OX=9606 GN=LANCL1 PE=1 SV=1	1	8	8	8	27.1	45.283	59098000	48962000	147640000	116690000	105890000	30677000	25273000	40691000	57395000	54798000	95656000	41766800	2.29024	0.0243443
sp|P26583|HMGB2_HUMAN	HMGB2	sp|P26583|HMGB2_HUMAN High mobility group protein B2 OS=Homo sapiens OX=9606 GN=HMGB2 PE=1 SV=2	1	8	7	7	32.1	24.033	464590000	515460000	390380000	404890000	203410000	160120000	289960000	194290000	93528000	126760000	395746000	172931600	2.28845	0.00754434
sp|P19367|HXK1_HUMAN;sp|Q2TB90|HKDC1_HUMAN	HK1	sp|P19367|HXK1_HUMAN Hexokinase-1 OS=Homo sapiens OX=9606 GN=HK1 PE=1 SV=3	2	30	30	26	39.1	102.48	268190000	221760000	533950000	303640000	531500000	68759000	120790000	185550000	185230000	253850000	371808000	162835800	2.28333	0.022397
sp|P23246|SFPQ_HUMAN	SFPQ	sp|P23246|SFPQ_HUMAN Splicing factor, proline- and glutamine-rich OS=Homo sapiens OX=9606 GN=SFPQ PE=1 SV=2	1	29	29	28	46.5	76.149	1889200000	1742700000	1866100000	1721100000	1980500000	723940000	610160000	831540000	636300000	1235200000	1839920000	807428000	2.27874	3.18131e-05
sp|P61956|SUMO2_HUMAN;sp|Q6EEV6|SUMO4_HUMAN;sp|P55854|SUMO3_HUMAN	SUMO2	sp|P61956|SUMO2_HUMAN Small ubiquitin-related modifier 2 OS=Homo sapiens OX=9606 GN=SUMO2 PE=1 SV=3;sp|Q6EEV6|SUMO4_HUMAN Small ubiquitin-related modifier 4 OS=Homo sapiens OX=9606 GN=SUMO4 PE=1 SV=2;sp|P55854|SUMO3_HUMAN Small ubiquitin-related modifier 3	3	2	2	2	23.2	10.871	400670000	260150000	360430000	561400000	180740000	190500000	147290000	150660000	133030000		352678000	155370000	2.26992	0.0326761
sp|P27816|MAP4_HUMAN	MAP4	sp|P27816|MAP4_HUMAN Microtubule-associated protein 4 OS=Homo sapiens OX=9606 GN=MAP4 PE=1 SV=3	1	27	27	27	27.9	121	257520000	414310000	379350000	198030000	293340000	64698000	80629000	206170000	109500000	220250000	308510000	136249400	2.2643	0.0097225
sp|Q01844|EWS_HUMAN	EWSR1	sp|Q01844|EWS_HUMAN RNA-binding protein EWS OS=Homo sapiens OX=9606 GN=EWSR1 PE=1 SV=1	1	7	7	7	13.3	68.477	155820000	129570000	134040000	79230000	78570000	46483000	33406000	75986000	45590000	53550000	115446000	51003000	2.26351	0.00544777
sp|Q9UBE0|SAE1_HUMAN	SAE1	sp|Q9UBE0|SAE1_HUMAN SUMO-activating enzyme subunit 1 OS=Homo sapiens OX=9606 GN=SAE1 PE=1 SV=1	1	9	9	9	36.4	38.449	67747000	51261000	95771000	96777000	102060000		30594000	40343000	29278000	45981000	82723200	36549000	2.26335	0.00567686
sp|Q9UHX1|PUF60_HUMAN	PUF60	sp|Q9UHX1|PUF60_HUMAN Poly(U)-binding-splicing factor PUF60 OS=Homo sapiens OX=9606 GN=PUF60 PE=1 SV=1	1	13	13	13	31.7	59.875	60355000	64893000	106700000	62685000	132570000	17245000	43642000	47311000	37620000	42973000	85440600	37758200	2.26284	0.015286
sp|P09455|RET1_HUMAN	RBP1	sp|P09455|RET1_HUMAN Retinol-binding protein 1 OS=Homo sapiens OX=9606 GN=RBP1 PE=1 SV=2	1	7	7	7	59.3	15.85	67666000	69310000	113150000	102470000	75972000	26787000	30357000	53242000	29310000	49998000	85713600	37938800	2.25926	0.00229034
sp|Q15717|ELAV1_HUMAN	ELAVL1	sp|Q15717|ELAV1_HUMAN ELAV-like protein 1 OS=Homo sapiens OX=9606 GN=ELAVL1 PE=1 SV=2	1	10	10	10	34.7	36.091	422610000	369730000	335540000	393450000	258190000	190050000	151790000	141440000	112850000	191860000	355904000	157598000	2.2583	0.000262735
sp|P38919|IF4A3_HUMAN	EIF4A3	sp|P38919|IF4A3_HUMAN Eukaryotic initiation factor 4A-III OS=Homo sapiens OX=9606 GN=EIF4A3 PE=1 SV=4	1	24	19	19	64.7	46.871	620110000	654030000	593490000	645160000	376980000	245790000	269550000	330600000	204380000	230650000	577954000	256194000	2.25592	0.000412207
sp|Q15102|PA1B3_HUMAN	PAFAH1B3	sp|Q15102|PA1B3_HUMAN Platelet-activating factor acetylhydrolase IB subunit alpha1 OS=Homo sapiens OX=9606 GN=PAFAH1B3 PE=1 SV=1	1	6	6	6	39.8	25.734	92033000	126070000	88569000	130940000	58453000	58953000	49300000	41667000	27211000	43067000	99213000	44039600	2.25281	0.00483413
sp|P62633|CNBP_HUMAN	CNBP	sp|P62633|CNBP_HUMAN Cellular nucleic acid-binding protein OS=Homo sapiens OX=9606 GN=CNBP PE=1 SV=1	1	9	9	9	54.2	19.463	149630000	96383000	134400000	147960000	142160000	38699000	23348000	96348000	64512000	75022000	134106600	59585800	2.25065	0.0017913
sp|Q9UBT2|SAE2_HUMAN	UBA2	sp|Q9UBT2|SAE2_HUMAN SUMO-activating enzyme subunit 2 OS=Homo sapiens OX=9606 GN=UBA2 PE=1 SV=2	1	12	12	12	25.5	71.223	70228000	98537000	83915000	92726000	91220000	31037000	37175000	32848000	28333000	65016000	87325200	38881800	2.24591	0.000380604
sp|Q9Y5J7|TIM9_HUMAN	TIMM9	sp|Q9Y5J7|TIM9_HUMAN Mitochondrial import inner membrane translocase subunit Tim9 OS=Homo sapiens OX=9606 GN=TIMM9 PE=1 SV=1	1	4	4	4	56.2	10.378	97061000	115050000	58704000	145400000	39341000	55240000	21649000	54712000	45106000	27627000	91111200	40866800	2.22947	0.0384509
sp|Q13838|DX39B_HUMAN	DDX39B	sp|Q13838|DX39B_HUMAN Spliceosome RNA helicase DDX39B OS=Homo sapiens OX=9606 GN=DDX39B PE=1 SV=1	1	19	19	8	50.5	48.991	930590000	1025100000	1011400000	975570000	1117500000	496380000	293630000	481960000	363730000	651430000	1012032000	457426000	2.21245	4.12642e-05
sp|Q9UBV8|PEF1_HUMAN	PEF1	sp|Q9UBV8|PEF1_HUMAN Peflin OS=Homo sapiens OX=9606 GN=PEF1 PE=1 SV=1	1	6	6	6	18.7	30.381	64783000	60990000	80249000	77435000	37260000			33274000	25714000	29700000	64143400	2.95627e+07	2.16974	0.015392
sp|Q13151|ROA0_HUMAN	HNRNPA0	sp|Q13151|ROA0_HUMAN Heterogeneous nuclear ribonucleoprotein A0 OS=Homo sapiens OX=9606 GN=HNRNPA0 PE=1 SV=1	1	11	11	11	43.9	30.84	1397900000	924810000	1121800000	1624900000	1280200000	696330000	277850000	746520000	449670000	763700000	1269922000	586814000	2.1641	0.00207674
sp|P26368|U2AF2_HUMAN	U2AF2	sp|P26368|U2AF2_HUMAN Splicing factor U2AF 65 kDa subunit OS=Homo sapiens OX=9606 GN=U2AF2 PE=1 SV=4	1	10	10	10	32.2	53.5	91974000	100550000	92323000	91791000	133520000	51638000	47900000	48083000	36345000	52580000	102031600	47309200	2.1567	0.000208889
sp|Q92841|DDX17_HUMAN	DDX17	sp|Q92841|DDX17_HUMAN Probable ATP-dependent RNA helicase DDX17 OS=Homo sapiens OX=9606 GN=DDX17 PE=1 SV=2	1	29	29	20	43.8	80.272	917140000	658520000	905620000	723070000	966220000	444010000	236670000	387670000	274920000	592450000	834114000	387144000	2.15453	0.000922703
sp|Q16629|SRSF7_HUMAN	SRSF7	sp|Q16629|SRSF7_HUMAN Serine/arginine-rich splicing factor 7 OS=Homo sapiens OX=9606 GN=SRSF7 PE=1 SV=1	1	7	7	6	28.6	27.366	386690000	383300000	322880000	291050000	273130000	227010000	131140000	176170000	130260000	104920000	331410000	153900000	2.15341	0.000515912
sp|Q9BUJ2|HNRL1_HUMAN	HNRNPUL1	sp|Q9BUJ2|HNRL1_HUMAN Heterogeneous nuclear ribonucleoprotein U-like protein 1 OS=Homo sapiens OX=9606 GN=HNRNPUL1 PE=1 SV=2	1	16	16	16	24.4	95.737	274170000	268790000	337350000	230760000	368360000	164130000	53604000	150080000	108100000	211650000	295886000	137512800	2.1517	0.00249331
sp|P27695|APEX1_HUMAN	APEX1	sp|P27695|APEX1_HUMAN DNA-(apurinic or apyrimidinic site) endonuclease OS=Homo sapiens OX=9606 GN=APEX1 PE=1 SV=2	1	16	16	16	58.5	35.554	810290000	592510000	528330000	578490000	839390000	267700000	319100000	251600000	196170000	524680000	669802000	311850000	2.14783	0.00310784
sp|Q15233|NONO_HUMAN	NONO	sp|Q15233|NONO_HUMAN Non-POU domain-containing octamer-binding protein OS=Homo sapiens OX=9606 GN=NONO PE=1 SV=4	1	21	20	19	45.9	54.231	1453400000	1310300000	1442200000	1479800000	1616600000	564260000	534600000	805720000	542710000	978750000	1460460000	685208000	2.13141	6.0795e-05
sp|Q07020|RL18_HUMAN	RPL18	sp|Q07020|RL18_HUMAN 60S ribosomal protein L18 OS=Homo sapiens OX=9606 GN=RPL18 PE=1 SV=2	1	8	8	8	42.6	21.634	1879900000	1320500000	957120000	950260000	456170000	724770000	541950000	556350000	361030000	428380000	1112790000	522496000	2.12976	0.0419031
sp|Q13148|TADBP_HUMAN	TARDBP	sp|Q13148|TADBP_HUMAN TAR DNA-binding protein 43 OS=Homo sapiens OX=9606 GN=TARDBP PE=1 SV=1	1	11	11	11	31.2	44.739	303320000	202000000	366090000	236250000	265690000	109100000	47951000	198650000	93284000	196730000	274670000	129143000	2.12687	0.0075591
sp|P51991|ROA3_HUMAN	HNRNPA3	sp|P51991|ROA3_HUMAN Heterogeneous nuclear ribonucleoprotein A3 OS=Homo sapiens OX=9606 GN=HNRNPA3 PE=1 SV=2	1	17	17	17	42.6	39.594	4038800000	3267200000	3431800000	3509800000	2292000000	1850800000	764450000	1907600000	1406400000	1919400000	3307920000	1569730000	2.10732	0.00134282
sp|O43390|HNRPR_HUMAN	HNRNPR	sp|O43390|HNRPR_HUMAN Heterogeneous nuclear ribonucleoprotein R OS=Homo sapiens OX=9606 GN=HNRNPR PE=1 SV=1	1	27	27	19	42.5	70.942	895330000	724990000	992020000	723360000	970030000	375850000	190900000	397820000	313200000	769090000	861146000	409372000	2.10358	0.00395774
sp|Q9NPD3|EXOS4_HUMAN	EXOSC4	sp|Q9NPD3|EXOS4_HUMAN Exosome complex component RRP41 OS=Homo sapiens OX=9606 GN=EXOSC4 PE=1 SV=3	1	4	4	4	19.2	26.383	40683000	31389000	27942000	45690000	13123000	18133000	16900000	19405000	8899800	12339000	31765400	15135360	2.09875	0.0237137
sp|Q13247|SRSF6_HUMAN	SRSF6	sp|Q13247|SRSF6_HUMAN Serine/arginine-rich splicing factor 6 OS=Homo sapiens OX=9606 GN=SRSF6 PE=1 SV=2	1	7	7	3	18.3	39.586	200730000	147990000	129460000	133590000	244030000	55187000	89149000	103060000	98627000	63082000	171160000	81821000	2.09188	0.00612446
sp|Q02878|RL6_HUMAN	RPL6	sp|Q02878|RL6_HUMAN 60S ribosomal protein L6 OS=Homo sapiens OX=9606 GN=RPL6 PE=1 SV=3	1	12	12	12	37.2	32.728	1354600000	885900000	1087700000	1056000000	697260000	361520000	323150000	651760000	384380000	712660000	1016292000	486694000	2.08815	0.00462295
sp|Q52LJ0|FA98B_HUMAN	FAM98B	sp|Q52LJ0|FA98B_HUMAN Protein FAM98B OS=Homo sapiens OX=9606 GN=FAM98B PE=1 SV=2	1	5	5	4	14.8	45.547	29759000	43313000	36526000	27841000	34054000			10117000	12355000	26876000	34298600	1.64493e+07	2.08511	0.0149007
sp|P61978|HNRPK_HUMAN	HNRNPK	sp|P61978|HNRPK_HUMAN Heterogeneous nuclear ribonucleoprotein K OS=Homo sapiens OX=9606 GN=HNRNPK PE=1 SV=1	1	23	23	23	57.7	50.976	5853000000	4246100000	5691000000	5457700000	4290100000	2692900000	1960900000	2926800000	1776200000	2946200000	5107580000	2460600000	2.07575	0.000261556
sp|P14174|MIF_HUMAN	MIF	sp|P14174|MIF_HUMAN Macrophage migration inhibitory factor OS=Homo sapiens OX=9606 GN=MIF PE=1 SV=4	1	4	4	4	27	12.476	1657700000	1763300000	1732400000	3101700000	1146000000	1334100000	1134900000	752070000	619440000	694930000	1880220000	907088000	2.07281	0.0250105
sp|O60506|HNRPQ_HUMAN	SYNCRIP	sp|O60506|HNRPQ_HUMAN Heterogeneous nuclear ribonucleoprotein Q OS=Homo sapiens OX=9606 GN=SYNCRIP PE=1 SV=2	1	26	18	18	42.2	69.602	277460000	275970000	338310000	273160000	404520000	108530000	80864000	163540000	134980000	272630000	313884000	152108800	2.06355	0.00481955
sp|Q9BRJ7|TIRR_HUMAN	NUDT16L1	sp|Q9BRJ7|TIRR_HUMAN Tudor-interacting repair regulator protein OS=Homo sapiens OX=9606 GN=NUDT16L1 PE=1 SV=1	1	6	6	5	35.1	23.338	13268000		9429500	17715000	10499000		7772900	5018700		5866900	12727875	6219500	2.04645	0.0362118
sp|O00422|SAP18_HUMAN	SAP18	sp|O00422|SAP18_HUMAN Histone deacetylase complex subunit SAP18 OS=Homo sapiens OX=9606 GN=SAP18 PE=1 SV=1	1	5	5	5	32.7	17.561	270260000	273660000	227080000	284340000	128320000	153040000	102140000	166710000	104040000	53101000	236732000	115806200	2.04421	0.00893352
sp|P20700|LMNB1_HUMAN	LMNB1	sp|P20700|LMNB1_HUMAN Lamin-B1 OS=Homo sapiens OX=9606 GN=LMNB1 PE=1 SV=2	1	25	22	22	43.2	66.408	245870000	268020000	211420000	173860000	413330000	175640000	129560000	93640000	116930000	126690000	262500000	128492000	2.04293	0.0144132
sp|Q13185|CBX3_HUMAN	CBX3	sp|Q13185|CBX3_HUMAN Chromobox protein homolog 3 OS=Homo sapiens OX=9606 GN=CBX3 PE=1 SV=4	1	7	7	5	41.5	20.811	124780000	200600000	115020000	134620000	157200000	54593000	98823000	61399000	38941000	104830000	146444000	71717200	2.04196	0.00564042
sp|P26599|PTBP1_HUMAN	PTBP1	sp|P26599|PTBP1_HUMAN Polypyrimidine tract-binding protein 1 OS=Homo sapiens OX=9606 GN=PTBP1 PE=1 SV=1	1	20	20	17	62.1	57.221	1153400000	1114100000	1247700000	1061000000	1151100000	500540000	481330000	579960000	409950000	835240000	1145460000	561404000	2.04035	8.16545e-05
sp|Q15637|SF01_HUMAN	SF1	sp|Q15637|SF01_HUMAN Splicing factor 1 OS=Homo sapiens OX=9606 GN=SF1 PE=1 SV=4	1	11	11	11	19.7	68.329	152390000	166260000	162250000	160880000	216380000	115620000	43447000	82022000	78432000	102320000	171632000	84368200	2.03432	0.00081638
sp|Q9Y3Y2|CHTOP_HUMAN	CHTOP	sp|Q9Y3Y2|CHTOP_HUMAN Chromatin target of PRMT1 protein OS=Homo sapiens OX=9606 GN=CHTOP PE=1 SV=2	1	4	4	4	21	26.396	159420000	185040000	109600000	140590000	70603000	103510000	59371000	60461000	42147000	61817000	133050600	65461200	2.03251	0.0163833
sp|P82979|SARNP_HUMAN	SARNP	sp|P82979|SARNP_HUMAN SAP domain-containing ribonucleoprotein OS=Homo sapiens OX=9606 GN=SARNP PE=1 SV=3	1	7	7	7	37.6	23.671	357970000	382350000	326660000	369120000	241500000	152610000	215160000	172310000	136300000	149780000	335520000	165232000	2.0306	0.000351842
sp|P55769|NH2L1_HUMAN	SNU13	sp|P55769|NH2L1_HUMAN NHP2-like protein 1 OS=Homo sapiens OX=9606 GN=SNU13 PE=1 SV=3	1	6	6	6	47.7	14.173	214560000	241860000	189070000	220930000	178100000	119060000	124080000	114370000	71872000	87194000	208904000	103315200	2.02201	0.000121898
sp|P62995|TRA2B_HUMAN	TRA2B	sp|P62995|TRA2B_HUMAN Transformer-2 protein homolog beta OS=Homo sapiens OX=9606 GN=TRA2B PE=1 SV=1	1	8	8	7	34.7	33.665	181690000	162560000	117630000	112280000	131660000	81166000	29169000	103900000	89024000	46003000	141164000	69852400	2.02089	0.00610346
sp|Q16630|CPSF6_HUMAN	CPSF6	sp|Q16630|CPSF6_HUMAN Cleavage and polyadenylation specificity factor subunit 6 OS=Homo sapiens OX=9606 GN=CPSF6 PE=1 SV=2	1	9	9	9	24.1	59.209	128430000	102360000	120430000	117920000	130940000	65195000	60877000	57883000	42898000	70619000	120016000	59494400	2.01727	2.15709e-05
sp|P52434|RPAB3_HUMAN	POLR2H	sp|P52434|RPAB3_HUMAN DNA-directed RNA polymerases I, II, and III subunit RPABC3 OS=Homo sapiens OX=9606 GN=POLR2H PE=1 SV=4	1	5	5	5	41.3	17.143	59067000	92218000	31413000	51009000	33208000	29061000	20927000	25153000	28053000	29501000	53383000	26539000	2.01149	0.0426787
sp|Q9NRN5|OLFL3_HUMAN	OLFML3	sp|Q9NRN5|OLFL3_HUMAN Olfactomedin-like protein 3 OS=Homo sapiens OX=9606 GN=OLFML3 PE=2 SV=1	1	9	9	9	25.1	46.01	18274000	30139000	33050000	27384000	51290000	61951000	90401000	47065000	66313000	55407000	32027400	64227400	0.498656	0.00760264
sp|O14949|QCR8_HUMAN	UQCRQ	sp|O14949|QCR8_HUMAN Cytochrome b-c1 complex subunit 8 OS=Homo sapiens OX=9606 GN=UQCRQ PE=1 SV=4	1	4	4	4	36.6	9.9062	20690000	15678000		17267000		36249000	31236000	54819000	36917000	21464000	1.78783e+07	36137000	0.494738	0.0467897
sp|P49407|ARRB1_HUMAN;sp|P10523|ARRS_HUMAN	ARRB1	sp|P49407|ARRB1_HUMAN Beta-arrestin-1 OS=Homo sapiens OX=9606 GN=ARRB1 PE=1 SV=2	2	7	7	7	15.8	47.065	15380000	18009000	18503000	16299000	11868000	18910000	29792000	43533000	33425000	39872000	16011800	33106400	0.483647	0.00489983
sp|P30043|BLVRB_HUMAN	BLVRB	sp|P30043|BLVRB_HUMAN Flavin reductase (NADPH) OS=Homo sapiens OX=9606 GN=BLVRB PE=1 SV=3	1	10	10	10	63.6	22.119	381430000	354460000	403810000	566090000	205460000	1284300000	836750000	775500000	683820000	388310000	382250000	793736000	0.481583	0.0296749
sp|Q96FQ6|S10AG_HUMAN	S100A16	sp|Q96FQ6|S10AG_HUMAN Protein S100-A16 OS=Homo sapiens OX=9606 GN=S100A16 PE=1 SV=1	1	6	6	6	71.8	11.801	102130000	85194000	107030000	73057000	83955000	103600000	243430000	250260000	143420000	199070000	90273200	187956000	0.480289	0.0100222
sp|P02765|FETUA_HUMAN;CON__P12763	AHSG	sp|P02765|FETUA_HUMAN Alpha-2-HS-glycoprotein OS=Homo sapiens OX=9606 GN=AHSG PE=1 SV=2	2	8	8	8	30	39.34	218430000	482930000	192860000	297470000	265000000	745230000	741060000	530310000	508840000	518500000	291338000	608788000	0.478554	0.00289279
sp|P55268|LAMB2_HUMAN	LAMB2	sp|P55268|LAMB2_HUMAN Laminin subunit beta-2 OS=Homo sapiens OX=9606 GN=LAMB2 PE=1 SV=2	1	16	16	16	11.4	195.98	32503000	30899000	19053000	36917000	43842000	85062000	44637000	58388000	96122000	58171000	32642800	68476000	0.476704	0.00858795
sp|P02787|TRFE_HUMAN;CON__Q2HJF0	TF	sp|P02787|TRFE_HUMAN Serotransferrin OS=Homo sapiens OX=9606 GN=TF PE=1 SV=3	2	49	49	47	66.9	77.063	3189700000	4196600000	1210500000	1823600000	5109700000	5575900000	8778500000	4501300000	5003500000	8761600000	3106020000	6524160000	0.47608	0.0199797
sp|P12111|CO6A3_HUMAN	COL6A3	sp|P12111|CO6A3_HUMAN Collagen alpha-3(VI) chain OS=Homo sapiens OX=9606 GN=COL6A3 PE=1 SV=5	1	129	129	129	48.9	343.67	8523300000	11355000000	6135700000	7034500000	3708800000	17206000000	22885000000	11235000000	14232000000	13391000000	7351460000	15789800000	0.465583	0.00759943
sp|P51884|LUM_HUMAN	LUM	sp|P51884|LUM_HUMAN Lumican OS=Homo sapiens OX=9606 GN=LUM PE=1 SV=2	1	22	22	14	49.1	38.429	3414900000	5967000000	3036300000	6203000000	7157800000	4665800000	10810000000	13697000000	15356000000	11447000000	5155800000	11195160000	0.460538	0.0164259
sp|P01860|IGHG3_HUMAN	IGHG3	sp|P01860|IGHG3_HUMAN Immunoglobulin heavy constant gamma 3 OS=Homo sapiens OX=9606 GN=IGHG3 PE=1 SV=2	1	17	8	6	56.5	41.287	159420000	122180000	67097000	76923000	242730000	284010000	245370000	213500000	277380000	448540000	133670000	293760000	0.455031	0.0147349
sp|P06727|APOA4_HUMAN	APOA4	sp|P06727|APOA4_HUMAN Apolipoprotein A-IV OS=Homo sapiens OX=9606 GN=APOA4 PE=1 SV=4	1	24	24	23	61.6	45.371	244990000	432530000	148570000	423190000	549650000	422750000	1015800000	433870000	973150000	1188000000	359786000	806714000	0.44599	0.0332974
sp|P35270|SPRE_HUMAN	SPR	sp|P35270|SPRE_HUMAN Sepiapterin reductase OS=Homo sapiens OX=9606 GN=SPR PE=1 SV=1	1	10	10	10	50.6	28.048	16320000	8739700	27800000	18836000	9008600	36246000	26230000	35924000	65850000	20668000	16140860	36983600	0.436433	0.0408981
sp|P02652|APOA2_HUMAN	APOA2	sp|P02652|APOA2_HUMAN Apolipoprotein A-II OS=Homo sapiens OX=9606 GN=APOA2 PE=1 SV=1	1	6	6	6	62	11.175	168630000	309900000	112600000	234090000	243820000	544890000	168010000	473810000	666130000	639230000	213808000	498414000	0.428977	0.017665
sp|P02649|APOE_HUMAN;CON__Q03247	APOE	sp|P02649|APOE_HUMAN Apolipoprotein E OS=Homo sapiens OX=9606 GN=APOE PE=1 SV=1	2	18	18	18	59.9	36.154	182920000	424150000	251870000	323300000	319470000	635320000	1008300000	677570000	675620000	510060000	300342000	701374000	0.428219	0.00239394
sp|P01591|IGJ_HUMAN	JCHAIN	sp|P01591|IGJ_HUMAN Immunoglobulin J chain OS=Homo sapiens OX=9606 GN=JCHAIN PE=1 SV=4	1	8	8	8	65.4	18.098	218670000	757740000	523600000	135960000	136300000	728140000	642800000	1191700000	1198900000	397220000	354454000	831752000	0.426153	0.044573
sp|P29536|LMOD1_HUMAN	LMOD1	sp|P29536|LMOD1_HUMAN Leiomodin-1 OS=Homo sapiens OX=9606 GN=LMOD1 PE=1 SV=3	1	5	5	5	10.5	67.029	4696500	5862200		4345400	5240600	9291500	7259000	8177600	17029000	17356000	5036175	11822620	0.425978	0.0314249
sp|P01019|ANGT_HUMAN	AGT	sp|P01019|ANGT_HUMAN Angiotensinogen OS=Homo sapiens OX=9606 GN=AGT PE=1 SV=1	1	7	7	7	22.5	53.154	10859000	23014000	12504000	14984000	29207000	39743000	51643000	21577000	47843000	52374000	18113600	42636000	0.424843	0.00636467
sp|P00450|CERU_HUMAN;CON__ENSEMBL:ENSBTAP00000031900	CP	sp|P00450|CERU_HUMAN Ceruloplasmin OS=Homo sapiens OX=9606 GN=CP PE=1 SV=1	2	32	32	32	44.4	122.2	111160000	168400000	62787000	61264000	201830000	328890000	461280000	179750000	184220000	282030000	121088200	287234000	0.421566	0.0229379
sp|O95810|CAVN2_HUMAN	CAVIN2	sp|O95810|CAVN2_HUMAN Caveolae-associated protein 2 OS=Homo sapiens OX=9606 GN=CAVIN2 PE=1 SV=3	1	9	9	9	25.6	47.173	34833000	32757000		35942000	32492000	80422000	43469000	70199000	145200000	65763000	34006000	81010600	0.419772	0.0463581
sp|P61769|B2MG_HUMAN	B2M	sp|P61769|B2MG_HUMAN Beta-2-microglobulin OS=Homo sapiens OX=9606 GN=B2M PE=1 SV=1	1	3	3	3	35.3	13.714	308080000	701820000	261800000	395530000	106410000	990510000	824260000	1287600000	883900000	259410000	354728000	849136000	0.417752	0.0345921
sp|P45954|ACDSB_HUMAN	ACADSB	sp|P45954|ACDSB_HUMAN Short/branched chain specific acyl-CoA dehydrogenase, mitochondrial OS=Homo sapiens OX=9606 GN=ACADSB PE=1 SV=1	1	9	9	9	32.6	47.485			18274000	9122900	12629000			38540000	34126000	24352000	1.3342e+07	3.23393e+07	0.412562	0.0187119
sp|P05155|IC1_HUMAN;CON__P50448	SERPING1	sp|P05155|IC1_HUMAN Plasma protease C1 inhibitor OS=Homo sapiens OX=9606 GN=SERPING1 PE=1 SV=2	2	13	13	13	29.6	55.154	75768000	122180000	61833000	104640000	153710000	153840000	277000000	210960000	255670000	362610000	103626200	252016000	0.411189	0.00481422
sp|P01876|IGHA1_HUMAN	IGHA1	sp|P01876|IGHA1_HUMAN Immunoglobulin heavy constant alpha 1 OS=Homo sapiens OX=9606 GN=IGHA1 PE=1 SV=2	1	19	19	10	62.3	37.654	1026400000	1975700000	2536400000	404810000	1101800000	2488500000	3295000000	4490600000	4297600000	2660300000	1409022000	3446400000	0.408839	0.00644839
sp|P0DOX7|IGK_HUMAN;sp|P01602|KV105_HUMAN		sp|P0DOX7|IGK_HUMAN Immunoglobulin kappa light chain OS=Homo sapiens OX=9606 PE=1 SV=1	2	11	11	3	58.4	23.379	889170000	733560000	932850000	1267900000	1020400000	1451200000	2482500000	2549900000	3374400000	2147900000	968776000	2401180000	0.403458	0.00221752
sp|P01024|CO3_HUMAN;CON__Q2UVX4;sp|O95568|MET18_HUMAN	C3	sp|P01024|CO3_HUMAN Complement C3 OS=Homo sapiens OX=9606 GN=C3 PE=1 SV=2	3	79	79	79	56.2	187.15	598690000	865980000	459280000	398820000	662310000	1393900000	2121100000	1123700000	1351400000	1533200000	597016000	1504660000	0.396778	0.0012502
sp|Q10588|BST1_HUMAN	BST1	sp|Q10588|BST1_HUMAN ADP-ribosyl cyclase/cyclic ADP-ribose hydrolase 2 OS=Homo sapiens OX=9606 GN=BST1 PE=1 SV=2	1	5	5	5	21.4	35.724	12950000	16376000	9996900	10501000	10791000	33164000	28003000	53432000	28566000	9619400	12122980	30556880	0.396735	0.0316991
sp|P02774|VTDB_HUMAN	GC	sp|P02774|VTDB_HUMAN Vitamin D-binding protein OS=Homo sapiens OX=9606 GN=GC PE=1 SV=2	1	21	21	18	55.9	52.917	146440000	198700000	69941000	120210000	271670000	309490000	559130000	315950000	474720000	403840000	161392200	412626000	0.391134	0.00272187
sp|P01008|ANT3_HUMAN;CON__P41361	SERPINC1	sp|P01008|ANT3_HUMAN Antithrombin-III OS=Homo sapiens OX=9606 GN=SERPINC1 PE=1 SV=1	2	22	22	22	52.2	52.602	576750000	520380000	208470000	416380000	575610000	1368900000	1712600000	683800000	1029900000	1141000000	459518000	1187240000	0.387047	0.00434606
sp|P01023|A2MG_HUMAN;CON__ENSEMBL:ENSBTAP00000024146;sp|P20742|PZP_HUMAN	A2M	sp|P01023|A2MG_HUMAN Alpha-2-macroglobulin OS=Homo sapiens OX=9606 GN=A2M PE=1 SV=3	3	46	46	46	43.4	163.29	28209000	205840000	103110000	35601000	216610000	380530000	315340000	380970000	108010000	343640000	117874000	305698000	0.38559	0.0201545
sp|P01859|IGHG2_HUMAN	IGHG2	sp|P01859|IGHG2_HUMAN Immunoglobulin heavy constant gamma 2 OS=Homo sapiens OX=9606 GN=IGHG2 PE=1 SV=2	1	15	8	7	58.6	35.9	147750000	196030000	89610000	158530000	375210000	174970000	470800000	348520000	763110000	758200000	193426000	503120000	0.384453	0.0382391
sp|O15061|SYNEM_HUMAN	SYNM	sp|O15061|SYNEM_HUMAN Synemin OS=Homo sapiens OX=9606 GN=SYNM PE=1 SV=2	1	11	11	11	8.1	172.77	37426000	36077000	15187000	14870000	21487000	94304000	76595000	40075000	82961000	33867000	25009400	65560400	0.381471	0.0143737
sp|P62736|ACTA_HUMAN;sp|P63267|ACTH_HUMAN	ACTA2	sp|P62736|ACTA_HUMAN Actin, aortic smooth muscle OS=Homo sapiens OX=9606 GN=ACTA2 PE=1 SV=1;sp|P63267|ACTH_HUMAN Actin, gamma-enteric smooth muscle OS=Homo sapiens OX=9606 GN=ACTG2 PE=1 SV=1	2	25	1	1	73.2	42.009	187110000	31488000	79290000	88832000	89241000	118840000	251500000	299710000	374260000	210240000	95192200	250910000	0.379388	0.014034
sp|P68032|ACTC_HUMAN;sp|P68133|ACTS_HUMAN	ACTC1	sp|P68032|ACTC_HUMAN Actin, alpha cardiac muscle 1 OS=Homo sapiens OX=9606 GN=ACTC1 PE=1 SV=1;sp|P68133|ACTS_HUMAN Actin, alpha skeletal muscle OS=Homo sapiens OX=9606 GN=ACTA1 PE=1 SV=1	2	25	9	0	73.2	42.019	2433700000	2897700000	1678900000	2475600000	3004600000	2867100000	7746200000	7410600000	7965600000	6941000000	2498100000	6586100000	0.379299	0.00301013
sp|P04040|CATA_HUMAN	CAT	sp|P04040|CATA_HUMAN Catalase OS=Homo sapiens OX=9606 GN=CAT PE=1 SV=3	1	18	18	18	42.3	59.755	239440000	119670000	101670000	205640000	234940000	665570000	386320000	441340000	607940000	300560000	180272000	480346000	0.375296	0.00372811
sp|P07585|PGS2_HUMAN	DCN	sp|P07585|PGS2_HUMAN Decorin OS=Homo sapiens OX=9606 GN=DCN PE=1 SV=1	1	26	26	25	65.7	39.746	2975600000	3674600000	2208300000	2797700000	5568500000	4811800000	4384200000	15410000000	11784000000	9519200000	3444940000	9181840000	0.375191	0.0297622
sp|P21266|GSTM3_HUMAN	GSTM3	sp|P21266|GSTM3_HUMAN Glutathione S-transferase Mu 3 OS=Homo sapiens OX=9606 GN=GSTM3 PE=1 SV=3	1	13	11	11	63.1	26.559	29930000	64139000	40899000	58919000	69619000	115240000	92192000	180470000	162450000	156650000	52701200	141400400	0.372709	0.00112066
sp|P21589|5NTD_HUMAN	NT5E	sp|P21589|5NTD_HUMAN 5-nucleotidase OS=Homo sapiens OX=9606 GN=NT5E PE=1 SV=1	1	6	6	6	14.3	63.367	21920000	18373000	20280000	12861000	23172000	52298000	41294000	57561000	51636000	57625000	19321200	52082800	0.370971	1.33565e-05
sp|P02790|HEMO_HUMAN	HPX	sp|P02790|HEMO_HUMAN Hemopexin OS=Homo sapiens OX=9606 GN=HPX PE=1 SV=2	1	18	18	18	52.6	51.676	794250000	812320000	366290000	690970000	870040000	2094000000	1598300000	1788600000	2064000000	2014000000	706774000	1911780000	0.369694	1.55568e-05
sp|Q13228|SBP1_HUMAN	SELENBP1	sp|Q13228|SBP1_HUMAN Methanethiol oxidase OS=Homo sapiens OX=9606 GN=SELENBP1 PE=1 SV=2	1	22	22	22	63.6	52.39	135750000	61064000	105860000	112680000	239670000	424000000	132690000	387640000	570660000	277250000	131004800	358448000	0.365478	0.0207657
sp|Q9BXN1|ASPN_HUMAN	ASPN	sp|Q9BXN1|ASPN_HUMAN Asporin OS=Homo sapiens OX=9606 GN=ASPN PE=1 SV=2	1	16	16	16	43.9	43.417	261600000	246540000	87516000	160670000	247340000	896500000	397720000	605650000	392050000	462930000	200733200	550970000	0.364327	0.00818295
sp|Q9NZN4|EHD2_HUMAN	EHD2	sp|Q9NZN4|EHD2_HUMAN EH domain-containing protein 2 OS=Homo sapiens OX=9606 GN=EHD2 PE=1 SV=2	1	24	24	22	54.5	61.161	256240000	149440000	163060000	318400000	155510000	637150000	322300000	459430000	1109900000	344520000	208530000	574660000	0.362875	0.0393197
sp|P51911|CNN1_HUMAN	CNN1	sp|P51911|CNN1_HUMAN Calponin-1 OS=Homo sapiens OX=9606 GN=CNN1 PE=1 SV=2	1	12	12	12	56.6	33.17	233940000	301730000	173960000	223050000	212930000	469690000	360980000	796250000	1108500000	447830000	229122000	636650000	0.359887	0.0200395
sp|P19652|A1AG2_HUMAN	ORM2	sp|P19652|A1AG2_HUMAN Alpha-1-acid glycoprotein 2 OS=Homo sapiens OX=9606 GN=ORM2 PE=1 SV=2	1	10	10	6	47.3	23.602	261810000	577540000	270090000	547700000	240430000	1344900000	825990000	1054800000	1492200000	653880000	379514000	1074354000	0.353249	0.00387391
sp|P02654|APOC1_HUMAN	APOC1	sp|P02654|APOC1_HUMAN Apolipoprotein C-I OS=Homo sapiens OX=9606 GN=APOC1 PE=1 SV=1	1	4	4	4	32.5	9.3318		75243000	73569000	45462000	35285000	144040000	58115000	242130000	186060000	188630000	57389750	163795000	0.350375	0.020923
sp|P02763|A1AG1_HUMAN	ORM1	sp|P02763|A1AG1_HUMAN Alpha-1-acid glycoprotein 1 OS=Homo sapiens OX=9606 GN=ORM1 PE=1 SV=1	1	9	5	5	48.3	23.511	294380000	361690000	137390000	293230000	174770000	1353100000	572350000	542060000	737550000	397340000	252292000	720480000	0.350172	0.0263198
sp|P01042|KNG1_HUMAN;CON__P01045-1;CON__Q2KJ62;CON__P01044-1	KNG1	sp|P01042|KNG1_HUMAN Kininogen-1 OS=Homo sapiens OX=9606 GN=KNG1 PE=1 SV=2	4	16	16	16	24.8	71.957	150280000	215730000	89136000	162770000	186350000	549320000	645250000	327930000	411250000	381910000	160853200	463132000	0.347316	0.00124153
sp|P01034|CYTC_HUMAN	CST3	sp|P01034|CYTC_HUMAN Cystatin-C OS=Homo sapiens OX=9606 GN=CST3 PE=1 SV=1	1	3	3	3	19.2	15.799	17745000	22816000	12984000	14735000	19929000	57757000	85446000	44077000	44286000	24095000	17641800	51132200	0.345023	0.0115326
sp|P02749|APOH_HUMAN;CON__P17690	APOH	sp|P02749|APOH_HUMAN Beta-2-glycoprotein 1 OS=Homo sapiens OX=9606 GN=APOH PE=1 SV=3	2	8	8	8	33.6	38.298	46194000	38923000	21285000	58467000	69022000	145260000	186120000	50470000	192970000	107170000	46778200	136398000	0.342954	0.0119351
sp|P08697|A2AP_HUMAN;CON__P28800	SERPINF2	sp|P08697|A2AP_HUMAN Alpha-2-antiplasmin OS=Homo sapiens OX=9606 GN=SERPINF2 PE=1 SV=3	2	11	11	11	31.4	54.565	77169000	116540000	60560000	85076000	101560000	434510000	280950000	146090000	198760000	228510000	88181000	257764000	0.3421	0.00969761
sp|P22352|GPX3_HUMAN	GPX3	sp|P22352|GPX3_HUMAN Glutathione peroxidase 3 OS=Homo sapiens OX=9606 GN=GPX3 PE=1 SV=2	1	7	7	7	32.3	25.552	73291000	116660000	31938000	43819000	81014000	304020000	311600000	185430000	171120000	47877000	69344400	204009400	0.339908	0.0294611
sp|Q14112|NID2_HUMAN	NID2	sp|Q14112|NID2_HUMAN Nidogen-2 OS=Homo sapiens OX=9606 GN=NID2 PE=1 SV=3	1	5	5	5	4.1	151.25	19585000	10912000	15937000	13894000	18452000	67102000	31681000		69109000	19022000	15756000	46728500	0.337182	0.0280961
sp|P0DOX2|IGA2_HUMAN;sp|A0A0J9YVY3|HV741_HUMAN		sp|P0DOX2|IGA2_HUMAN Immunoglobulin alpha-2 heavy chain OS=Homo sapiens OX=9606 PE=1 SV=2	2	15	8	2	41.1	48.934	60358000	172790000	87679000	26514000	43790000	114950000	199190000	301940000	397990000	155690000	78226200	233952000	0.334369	0.026824
sp|P02452|CO1A1_HUMAN;CON__Q862S4	COL1A1	sp|P02452|CO1A1_HUMAN Collagen alpha-1(I) chain OS=Homo sapiens OX=9606 GN=COL1A1 PE=1 SV=5	2	41	41	40	33.2	138.94	24973000000	41226000000	6945300000	17056000000	14215000000	100500000000	59998000000	60343000000	48540000000	42959000000	20883060000	62468000000	0.3343	0.0073066
sp|P50135|HNMT_HUMAN	HNMT	sp|P50135|HNMT_HUMAN Histamine N-methyltransferase OS=Homo sapiens OX=9606 GN=HNMT PE=1 SV=1	1	6	6	6	24	33.295	15965000	31305000	27908000	24327000	26356000	57867000	45568000	53136000	151830000	71424000	25172200	75965000	0.331366	0.0320195
sp|Q9GZM7|TINAL_HUMAN	TINAGL1	sp|Q9GZM7|TINAL_HUMAN Tubulointerstitial nephritis antigen-like OS=Homo sapiens OX=9606 GN=TINAGL1 PE=1 SV=1	1	11	11	11	32.3	52.387	144000000	37438000	58036000	67856000	52154000	347500000	197130000	304600000	197310000	58693000	71896800	221046600	0.325256	0.0238191
sp|P04217|A1BG_HUMAN;CON__Q2KJF1	A1BG	sp|P04217|A1BG_HUMAN Alpha-1B-glycoprotein OS=Homo sapiens OX=9606 GN=A1BG PE=1 SV=4	2	12	12	12	32.7	54.253	127190000	214460000	61328000	118220000	101110000	626060000	474150000	292290000	293200000	237070000	124461600	384554000	0.323652	0.00948173
sp|P02647|APOA1_HUMAN	APOA1	sp|P02647|APOA1_HUMAN Apolipoprotein A-I OS=Homo sapiens OX=9606 GN=APOA1 PE=1 SV=1	1	25	25	24	69.3	30.777	1527300000	2227100000	968280000	2053900000	3549100000	4178900000	4695000000	4298400000	7955800000	11015000000	2065136000	6428620000	0.321241	0.0147241
sp|P02679|FIBG_HUMAN	FGG	sp|P02679|FIBG_HUMAN Fibrinogen gamma chain OS=Homo sapiens OX=9606 GN=FGG PE=1 SV=3	1	16	16	16	43.9	51.511	273070000	246470000	128080000	196180000	305140000	1057100000	743590000	424610000	549160000	830150000	229788000	720922000	0.318742	0.00264954
sp|P00746|CFAD_HUMAN	CFD	sp|P00746|CFAD_HUMAN Complement factor D OS=Homo sapiens OX=9606 GN=CFD PE=1 SV=5	1	7	7	7	43.9	27.033	38126000	10149000	27260000	22642000	18363000	96590000	83523000	111520000	57364000	17859000	23308000	73371200	0.317672	0.0192151
sp|O76070|SYUG_HUMAN;sp|Q16143|SYUB_HUMAN	SNCG	sp|O76070|SYUG_HUMAN Gamma-synuclein OS=Homo sapiens OX=9606 GN=SNCG PE=1 SV=2	2	11	11	11	87.4	13.331	57662000	126460000	60977000	219040000	29817000	390060000	250880000	312050000	497570000	113820000	98791200	312876000	0.315752	0.018945
sp|Q03135|CAV1_HUMAN;sp|P56539|CAV3_HUMAN	CAV1	sp|Q03135|CAV1_HUMAN Caveolin-1 OS=Homo sapiens OX=9606 GN=CAV1 PE=1 SV=4	2	9	9	9	56.2	20.471	294030000	175500000	91565000	313420000	183730000	819680000	166760000	772390000	1291700000	354510000	211649000	681008000	0.310788	0.0474776
sp|P12110|CO6A2_HUMAN	COL6A2	sp|P12110|CO6A2_HUMAN Collagen alpha-2(VI) chain OS=Homo sapiens OX=9606 GN=COL6A2 PE=1 SV=4	1	30	30	30	32.7	108.58	451690000	726380000	336670000	402180000	462470000	1403300000	1530700000	1114400000	1943200000	1700500000	475878000	1538420000	0.309329	0.000126629
sp|Q8WU39|MZB1_HUMAN	MZB1	sp|Q8WU39|MZB1_HUMAN Marginal zone B- and B1-cell-specific protein OS=Homo sapiens OX=9606 GN=MZB1 PE=1 SV=1	1	9	9	9	70.9	20.694	59389000	87372000	58147000	42498000	24310000	308240000	172290000	171830000	130600000	95880000	54343200	175768000	0.309176	0.0119615
sp|P02042|HBD_HUMAN;sp|P02100|HBE_HUMAN	HBD	sp|P02042|HBD_HUMAN Hemoglobin subunit delta OS=Homo sapiens OX=9606 GN=HBD PE=1 SV=2	2	13	6	6	92.5	16.055	132880000	177610000	77629000	267640000	183860000	635320000	716130000	464580000	561170000	346800000	167923800	544800000	0.30823	0.000775342
sp|P02766|TTHY_HUMAN	TTR	sp|P02766|TTHY_HUMAN Transthyretin OS=Homo sapiens OX=9606 GN=TTR PE=1 SV=1	1	8	8	8	64.6	15.887	195870000	214680000	85342000	285390000	190910000	962820000	655290000	337620000	636940000	567950000	194438400	632124000	0.307595	0.00316416
sp|Q14624|ITIH4_HUMAN;CON__Q3T052	ITIH4	sp|Q14624|ITIH4_HUMAN Inter-alpha-trypsin inhibitor heavy chain H4 OS=Homo sapiens OX=9606 GN=ITIH4 PE=1 SV=4	2	18	18	18	24.1	103.36	108500000	121320000	46339000	95667000	73770000	417010000	468520000	139140000	221000000	205490000	89119200	290232000	0.307062	0.0154959
sp|P08123|CO1A2_HUMAN	COL1A2	sp|P08123|CO1A2_HUMAN Collagen alpha-2(I) chain OS=Homo sapiens OX=9606 GN=COL1A2 PE=1 SV=7	1	32	32	32	27.7	129.31	26375000000	44358000000	8351100000	20561000000	22076000000	138220000000	66765000000	70666000000	79279000000	52895000000	24344220000	81565000000	0.298464	0.00698923
sp|P0DOY3|IGLC3_HUMAN	IGLC3	sp|P0DOY3|IGLC3_HUMAN Immunoglobulin lambda constant 3 OS=Homo sapiens OX=9606 GN=IGLC3 PE=1 SV=1	1	10	10	1	96.2	11.265	1027200000	1134900000	916780000	1379500000	1284200000	3173800000	3956800000	3601500000	5996200000	3032600000	1148516000	3952180000	0.290603	0.000858298
sp|P01619|KV320_HUMAN	IGKV3-20	sp|P01619|KV320_HUMAN Immunoglobulin kappa variable 3-20 OS=Homo sapiens OX=9606 GN=IGKV3-20 PE=1 SV=2	1	5	5	3	46.6	12.557	194680000	114380000	117030000	142730000	82720000	453520000	533520000	452610000	537330000	280470000	130308000	451490000	0.288618	0.000208754
sp|P12109|CO6A1_HUMAN	COL6A1	sp|P12109|CO6A1_HUMAN Collagen alpha-1(VI) chain OS=Homo sapiens OX=9606 GN=COL6A1 PE=1 SV=3	1	33	33	33	41	108.53	1245100000	1970400000	798130000	1106800000	820800000	5386000000	4592000000	2799900000	4397100000	3883700000	1188246000	4211740000	0.282127	0.000226182
sp|A0A075B6S2|KVD29_HUMAN;sp|A2NJV5|KV229_HUMAN;sp|A0A0A0MRZ7|KVD26_HUMAN	IGKV2D-29	sp|A0A075B6S2|KVD29_HUMAN Immunoglobulin kappa variable 2D-29 OS=Homo sapiens OX=9606 GN=IGKV2D-29 PE=3 SV=1;sp|A2NJV5|KV229_HUMAN Immunoglobulin kappa variable 2-29 OS=Homo sapiens OX=9606 GN=IGKV2-29 PE=3 SV=2;sp|A0A0A0MRZ7|KVD26_HUMAN Immunoglobulin kap	3	3	3	1	25.8	13.143	75478000	70865000	95021000		87192000	151440000	543980000	415740000	181630000	187640000	82139000	296086000	0.277416	0.0463167
sp|Q06828|FMOD_HUMAN;sp|O60938|KERA_HUMAN	FMOD	sp|Q06828|FMOD_HUMAN Fibromodulin OS=Homo sapiens OX=9606 GN=FMOD PE=1 SV=2	2	10	10	10	38.6	43.178	92036000	57609000	41962000	119020000	55007000	226140000	461890000	160200000	134320000	336300000	73126800	263770000	0.277237	0.0154831
sp|P02671|FIBA_HUMAN;CON__P02672	FGA	sp|P02671|FIBA_HUMAN Fibrinogen alpha chain OS=Homo sapiens OX=9606 GN=FGA PE=1 SV=2	2	28	28	28	42.8	94.972	498090000	891920000	279650000	310400000	497940000	3251200000	1595400000	1598200000	1132800000	1681000000	495600000	1851720000	0.267643	0.00720567
sp|P00918|CAH2_HUMAN	CA2	sp|P00918|CAH2_HUMAN Carbonic anhydrase 2 OS=Homo sapiens OX=9606 GN=CA2 PE=1 SV=2	1	8	8	8	38.5	29.246	32132000	37915000	38248000	50880000	57427000	254740000	221380000	94891000	87286000	167720000	43320400	165203400	0.262225	0.00674943
sp|P00915|CAH1_HUMAN	CA1	sp|P00915|CAH1_HUMAN Carbonic anhydrase 1 OS=Homo sapiens OX=9606 GN=CA1 PE=1 SV=2	1	11	11	11	52.5	28.87	96835000	172810000	74177000	341140000	94319000	1063400000	881320000	451250000	428260000	159530000	155856200	596752000	0.261174	0.0330602
sp|P68871|HBB_HUMAN	HBB	sp|P68871|HBB_HUMAN Hemoglobin subunit beta OS=Homo sapiens OX=9606 GN=HBB PE=1 SV=2	1	17	17	10	96.6	15.998	7563300000	7970100000	4574600000	16280000000	12659000000	69633000000	44652000000	26822000000	29715000000	20207000000	9809400000	38205800000	0.256752	0.0139056
sp|P05546|HEP2_HUMAN;CON__ENSEMBL:ENSBTAP00000018574	SERPIND1	sp|P05546|HEP2_HUMAN Heparin cofactor 2 OS=Homo sapiens OX=9606 GN=SERPIND1 PE=1 SV=3	2	8	8	8	14.4	57.07	42961000	25480000	7686300	16248000	9648900	141740000	104150000	40441000	63920000	53698000	20404840	80789800	0.252567	0.0153423
sp|P69905|HBA_HUMAN;sp|P02008|HBAZ_HUMAN	HBA1	sp|P69905|HBA_HUMAN Hemoglobin subunit alpha OS=Homo sapiens OX=9606 GN=HBA1 PE=1 SV=2	2	14	14	9	95.1	15.257	8253700000	7654400000	3471900000	16902000000	9993500000	69803000000	41786000000	31571000000	27244000000	17593000000	9255100000	37599400000	0.24615	0.0151309
sp|P08294|SODE_HUMAN	SOD3	sp|P08294|SODE_HUMAN Extracellular superoxide dismutase [Cu-Zn] OS=Homo sapiens OX=9606 GN=SOD3 PE=1 SV=2	1	8	8	8	53.3	25.851	183080000	257310000	137670000	132030000	126400000	1324200000	288690000	900810000	882560000	99998000	167298000	699251600	0.239253	0.0449987
sp|P00734|THRB_HUMAN;CON__P00735	F2	sp|P00734|THRB_HUMAN Prothrombin OS=Homo sapiens OX=9606 GN=F2 PE=1 SV=2	2	22	22	22	48.6	70.036	96137000	109890000	49208000	78689000	117850000	591920000	598140000	208610000	253540000	254830000	90354800	381408000	0.236898	0.0110212
sp|P27338|AOFB_HUMAN	MAOB	sp|P27338|AOFB_HUMAN Amine oxidase [flavin-containing] B OS=Homo sapiens OX=9606 GN=MAOB PE=1 SV=3	1	14	14	12	30.4	58.762	67704000	30989000	88396000	47546000	141090000	116080000	331540000	255960000	471640000	414100000	75145000	317864000	0.236406	0.00583315
sp|P01834|IGKC_HUMAN	IGKC	sp|P01834|IGKC_HUMAN Immunoglobulin kappa constant OS=Homo sapiens OX=9606 GN=IGKC PE=1 SV=2	1	10	2	2	89.7	11.765	43782000	77417000	43870000	38283000	64415000	183720000	329800000	143130000	284450000	213550000	53553400	230930000	0.231903	0.000905437
sp|P20774|MIME_HUMAN	OGN	sp|P20774|MIME_HUMAN Mimecan OS=Homo sapiens OX=9606 GN=OGN PE=1 SV=1	1	16	16	16	48	33.922	2177400000	2729600000	1188000000	2446700000	3355800000	3595200000	5859800000	19222000000	14582000000	8325200000	2379500000	10316840000	0.230642	0.0258397
sp|P02753|RET4_HUMAN	RBP4	sp|P02753|RET4_HUMAN Retinol-binding protein 4 OS=Homo sapiens OX=9606 GN=RBP4 PE=1 SV=3	1	7	7	7	40.8	23.01	137780000	174520000	79025000	217140000	100860000	601230000	610570000	732600000	950360000	249560000	141865000	628864000	0.225589	0.00307939
sp|Q07507|DERM_HUMAN	DPT	sp|Q07507|DERM_HUMAN Dermatopontin OS=Homo sapiens OX=9606 GN=DPT PE=1 SV=2	1	10	10	10	57.2	24.005	2706400000	2570000000	1348100000	1312900000	701370000	9684900000	8425000000	10162000000	7848500000	2489200000	1727754000	7721920000	0.223747	0.00299627
sp|P02750|A2GL_HUMAN	LRG1	sp|P02750|A2GL_HUMAN Leucine-rich alpha-2-glycoprotein OS=Homo sapiens OX=9606 GN=LRG1 PE=1 SV=2	1	9	9	9	34.9	38.177	8692300	16694000	9560800	9635800	8999800	57461000	50859000	53886000	40404000	46119000	10716540	49745800	0.215426	2.64643e-06
sp|P00747|PLMN_HUMAN;sp|Q02325|PLGB_HUMAN;CON__P06868	PLG	sp|P00747|PLMN_HUMAN Plasminogen OS=Homo sapiens OX=9606 GN=PLG PE=1 SV=2	3	18	18	18	28.8	90.568	68131000	44420000	14694000	15466000	84913000	177720000	433450000	152170000	143910000	166280000	45524800	214706000	0.212033	0.0175637
sp|P09467|F16P1_HUMAN	FBP1	sp|P09467|F16P1_HUMAN Fructose-1,6-bisphosphatase 1 OS=Homo sapiens OX=9606 GN=FBP1 PE=1 SV=5	1	17	17	15	60.7	36.842		17492000	11863000	9811800	32375000	43840000	82739000	115460000	99862000	88457000	17885450	86071600	0.207797	0.00201291
sp|Q15847|ADIRF_HUMAN	ADIRF	sp|Q15847|ADIRF_HUMAN Adipogenesis regulatory factor OS=Homo sapiens OX=9606 GN=ADIRF PE=1 SV=1	1	4	4	4	78.9	7.8547	106520000	60697000	77818000	231830000	41451000	527860000	178070000	606720000	1078300000	172230000	103663200	512636000	0.202216	0.0430278
sp|P01871|IGHM_HUMAN	IGHM	sp|P01871|IGHM_HUMAN Immunoglobulin heavy constant mu OS=Homo sapiens OX=9606 GN=IGHM PE=1 SV=4	1	18	18	4	47	49.439	35104000	12970000	31446000	19651000	15868000	82500000	111480000	102630000	172930000	109700000	23007800	115848000	0.198603	0.000369168
sp|O95274|LYPD3_HUMAN	LYPD3	sp|O95274|LYPD3_HUMAN Ly6/PLAUR domain-containing protein 3 OS=Homo sapiens OX=9606 GN=LYPD3 PE=1 SV=2	1	5	5	5	20.8	35.97	10250000	12725000	10546000	10786000	13873000	63158000	20863000	133210000	83017000	18258000	11636000	63701200	0.182665	0.0406384
sp|P02675|FIBB_HUMAN;CON__P02676	FGB	sp|P02675|FIBB_HUMAN Fibrinogen beta chain OS=Homo sapiens OX=9606 GN=FGB PE=1 SV=2	2	27	27	27	67.6	55.928	196890000	168220000	46512000	68065000	159080000	1254500000	968910000	366650000	408070000	708940000	127753400	741414000	0.17231	0.00711017
sp|O95994|AGR2_HUMAN	AGR2	sp|O95994|AGR2_HUMAN Anterior gradient protein 2 homolog OS=Homo sapiens OX=9606 GN=AGR2 PE=1 SV=1	1	9	9	8	65.1	19.979	4266800	12113000	1525300	2152000	88012000	89504000	202110000	80466000	104220000	236670000	21613820	142594000	0.151576	0.0101207
sp|P04271|S100B_HUMAN	S100B	sp|P04271|S100B_HUMAN Protein S100-B OS=Homo sapiens OX=9606 GN=S100B PE=1 SV=2	1	2	2	2	40.2	10.713	14485000	8115500	2634700	4460600	2814400	60957000	21586000	65968000	91923000	8248900	6502040	49736580	0.13073	0.0233382
sp|P0DOX8|IGL1_HUMAN;sp|B9A064|IGLL5_HUMAN;sp|P0CG04|IGLC1_HUMAN;sp|P01703|LV140_HUMAN;sp|P01706|LV211_HUMAN	IGLL5	sp|P0DOX8|IGL1_HUMAN Immunoglobulin lambda-1 light chain OS=Homo sapiens OX=9606 PE=1 SV=1;sp|B9A064|IGLL5_HUMAN Immunoglobulin lambda-like polypeptide 5 OS=Homo sapiens OX=9606 GN=IGLL5 PE=2 SV=2;sp|P0CG04|IGLC1_HUMAN Immunoglobulin lambda constant 1 OS=H	5	9	5	3	48.6	22.83	23375000	22960000	33036000	27553000	40316000	108560000	300510000	228040000	358070000	161350000	29448000	231306000	0.127312	0.00212241
sp|P25311|ZA2G_HUMAN	AZGP1	sp|P25311|ZA2G_HUMAN Zinc-alpha-2-glycoprotein OS=Homo sapiens OX=9606 GN=AZGP1 PE=1 SV=2	1	18	18	18	58.4	34.258	259810000	871780000	297260000	400660000	1060000000	8339600000	1767200000	2055800000	9847500000	3727000000	577902000	5147420000	0.11227	0.0256312
sp|P59666|DEF3_HUMAN;sp|P59665|DEF1_HUMAN	DEFA3	sp|P59666|DEF3_HUMAN Neutrophil defensin 3 OS=Homo sapiens OX=9606 GN=DEFA3 PE=1 SV=1;sp|P59665|DEF1_HUMAN Neutrophil defensin 1 OS=Homo sapiens OX=9606 GN=DEFA1 PE=1 SV=1	2	2	2	2	19.1	10.245	71279000	512440000	571550000	77402000	21235000	8744400000	7924000000	366530000			250781200	5678310000	0.0441648	0.0320849
sp|P01266|THYG_HUMAN	TG	sp|P01266|THYG_HUMAN Thyroglobulin OS=Homo sapiens OX=9606 GN=TG PE=1 SV=5	1	49	49	49	22.2	304.79	1744300000	1691600		1506600		28054000	13709000	20917000	61946000		582499400	31156500	18.6959	0.308208
sp|P26022|PTX3_HUMAN	PTX3	sp|P26022|PTX3_HUMAN Pentraxin-related protein PTX3 OS=Homo sapiens OX=9606 GN=PTX3 PE=1 SV=3	1	10	10	10	32	41.975	1271100000	476510000	47258000	45259000	1517700000	102780000	155170000	30164000	44749000	29487000	671565400	72470000	9.26681	0.0883683
sp|P08195|4F2_HUMAN	SLC3A2	sp|P08195|4F2_HUMAN 4F2 cell-surface antigen heavy chain OS=Homo sapiens OX=9606 GN=SLC3A2 PE=1 SV=3	1	11	11	11	22.2	67.993	24825000	29390000	143300000	137090000	20677000		22483000	9151900	13556000	6847900	71056400	13009700	5.4618	0.114483
sp|P29508|SPB3_HUMAN	SERPINB3	sp|P29508|SPB3_HUMAN Serpin B3 OS=Homo sapiens OX=9606 GN=SERPINB3 PE=1 SV=2	1	8	8	3	23.8	44.564	5361300	5706400			56813000		4817700	6809700	2519300		22626900	4.71557e+06	4.79834	0.354968
sp|P21741|MK_HUMAN	MDK	sp|P21741|MK_HUMAN Midkine OS=Homo sapiens OX=9606 GN=MDK PE=1 SV=1	1	3	3	3	18.9	15.585	102720000	78347000	35595000	419840000	145330000	33399000	47230000	71233000	20644000	25608000	156366400	39622800	3.94637	0.128291
sp|O75369|FLNB_HUMAN	FLNB	sp|O75369|FLNB_HUMAN Filamin-B OS=Homo sapiens OX=9606 GN=FLNB PE=1 SV=2	1	79	71	69	38.6	278.16	179660000	285470000	905890000	266780000	843670000	69600000	68491000	122250000	79600000	310450000	496294000	130078200	3.81535	0.0543107
sp|P78527|PRKDC_HUMAN	PRKDC	sp|P78527|PRKDC_HUMAN DNA-dependent protein kinase catalytic subunit OS=Homo sapiens OX=9606 GN=PRKDC PE=1 SV=3	1	99	99	99	28.8	469.08	197900000	279300000	332300000	124850000	1176800000	28095000	23565000	23817000	19509000	545560000	422230000	128109200	3.29586	0.215099
sp|P98095|FBLN2_HUMAN	FBLN2	sp|P98095|FBLN2_HUMAN Fibulin-2 OS=Homo sapiens OX=9606 GN=FBLN2 PE=1 SV=2	1	15	15	15	16.1	126.57	377710000	511060000	90616000	15226000	67843000	77928000	86596000	126900000	17238000	23573000	212491000	66447000	3.1979	0.181891
sp|O75533|SF3B1_HUMAN	SF3B1	sp|O75533|SF3B1_HUMAN Splicing factor 3B subunit 1 OS=Homo sapiens OX=9606 GN=SF3B1 PE=1 SV=3	1	22	22	22	21.1	145.83	49902000	99287000	90746000	27316000	254700000			10357000	12032000	83809000	104390200	3.53993e+07	2.94893	0.263748
sp|Q9NWB1|RFOX1_HUMAN;sp|O43251|RFOX2_HUMAN;sp|A6NFN3|RFOX3_HUMAN	RBFOX1	sp|Q9NWB1|RFOX1_HUMAN RNA binding protein fox-1 homolog 1 OS=Homo sapiens OX=9606 GN=RBFOX1 PE=1 SV=2;sp|O43251|RFOX2_HUMAN RNA binding protein fox-1 homolog 2 OS=Homo sapiens OX=9606 GN=RBFOX2 PE=1 SV=3;sp|A6NFN3|RFOX3_HUMAN RNA binding protein fox-1 homo	3	2	2	2	6	42.784	32284000	24700000	8575100	11174000	9015800	6153900	6262300	5586300		5760700	17149780	5940800	2.88678	0.0786748
sp|Q14204|DYHC1_HUMAN	DYNC1H1	sp|Q14204|DYHC1_HUMAN Cytoplasmic dynein 1 heavy chain 1 OS=Homo sapiens OX=9606 GN=DYNC1H1 PE=1 SV=5	1	85	85	85	22.7	532.4	287650000	282590000	538610000	205960000	940780000	104870000	106930000	98107000	141800000	333880000	451118000	157117400	2.87122	0.0720603
sp|P22570|ADRO_HUMAN	FDXR	sp|P22570|ADRO_HUMAN NADPH:adrenodoxin oxidoreductase, mitochondrial OS=Homo sapiens OX=9606 GN=FDXR PE=1 SV=3	1	11	11	11	28.3	53.836	34262000	16516000	62224000	80296000	93242000	18901000		18561000	24043000	18396000	57308000	19975250	2.86895	0.0541463
sp|Q15651|HMGN3_HUMAN	HMGN3	sp|Q15651|HMGN3_HUMAN High mobility group nucleosome-binding domain-containing protein 3 OS=Homo sapiens OX=9606 GN=HMGN3 PE=1 SV=2	1	3	2	2	18.2	10.666	208290000	39883000		53646000			34758000		29549000	41612000	1.00606e+08	3.53063e+07	2.84953	0.293927
sp|O43707|ACTN4_HUMAN	ACTN4	sp|O43707|ACTN4_HUMAN Alpha-actinin-4 OS=Homo sapiens OX=9606 GN=ACTN4 PE=1 SV=2	1	57	57	35	69	104.85	1603600000	1642100000	5454500000	2081600000	2085400000	684210000	724150000	912290000	1048800000	1179900000	2573440000	909870000	2.82836	0.0531071
sp|Q92900|RENT1_HUMAN	UPF1	sp|Q92900|RENT1_HUMAN Regulator of nonsense transcripts 1 OS=Homo sapiens OX=9606 GN=UPF1 PE=1 SV=2	1	18	18	18	17.9	124.34	55284000	44450000	174290000	61051000	94346000	25924000	31618000	23546000	11705000	59650000	85884200	30488600	2.81693	0.0570036
sp|Q6P2Q9|PRP8_HUMAN	PRPF8	sp|Q6P2Q9|PRP8_HUMAN Pre-mRNA-processing-splicing factor 8 OS=Homo sapiens OX=9606 GN=PRPF8 PE=1 SV=2	1	17	17	17	9.8	273.6	21665000	36925000	32554000	17750000	95163000	5793500		12886000		25276000	40811400	1.46518e+07	2.78541	0.22114
sp|Q9BXP5|SRRT_HUMAN	SRRT	sp|Q9BXP5|SRRT_HUMAN Serrate RNA effector molecule homolog OS=Homo sapiens OX=9606 GN=SRRT PE=1 SV=1	1	11	11	11	14.7	100.67	53351000	70078000	127110000	54784000	131880000			31074000	14733000	51527000	87440600	3.24447e+07	2.69507	0.0659988
sp|Q7Z5L7|PODN_HUMAN	PODN	sp|Q7Z5L7|PODN_HUMAN Podocan OS=Homo sapiens OX=9606 GN=PODN PE=1 SV=2	1	6	6	6	11.7	68.975	9797700	9610400	28769000	58513000	12794000	7961800	10712000	7432700	9722400		23896820	8957225	2.66788	0.202399
sp|Q71U36|TBA1A_HUMAN;sp|P0DPH8|TBA3D_HUMAN;sp|P0DPH7|TBA3C_HUMAN;sp|Q6PEY2|TBA3E_HUMAN	TUBA1A	sp|Q71U36|TBA1A_HUMAN Tubulin alpha-1A chain OS=Homo sapiens OX=9606 GN=TUBA1A PE=1 SV=1;sp|P0DPH8|TBA3D_HUMAN Tubulin alpha-3D chain OS=Homo sapiens OX=9606 GN=TUBA3D PE=1 SV=1;sp|P0DPH7|TBA3C_HUMAN Tubulin alpha-3C chain OS=Homo sapiens OX=9606 GN=TUBA3C	4	22	1	1	60.1	50.135	8950000	14608000	32956000	23167000	4854600		951080	10206000	6481200	7875400	16907120	6378420	2.65068	0.121884
sp|P26640|SYVC_HUMAN	VARS1	sp|P26640|SYVC_HUMAN Valine--tRNA ligase OS=Homo sapiens OX=9606 GN=VARS1 PE=1 SV=4	1	23	23	23	23	140.47	80182000	97281000	217360000	108580000	312380000	50249000	70614000	69406000	34892000	83902000	163156600	61812600	2.63954	0.0553114
sp|P07814|SYEP_HUMAN	EPRS1	sp|P07814|SYEP_HUMAN Bifunctional glutamate/proline--tRNA ligase OS=Homo sapiens OX=9606 GN=EPRS1 PE=1 SV=5	1	27	27	26	24.5	170.59	25226000	43301000	85585000	25790000	156430000	18359000	12801000	11397000	13194000	73612000	67266400	25872600	2.59991	0.171926
sp|Q92820|GGH_HUMAN	GGH	sp|Q92820|GGH_HUMAN Gamma-glutamyl hydrolase OS=Homo sapiens OX=9606 GN=GGH PE=1 SV=2	1	8	8	8	27	35.964	106930000	43753000	36577000	136040000	140040000	48555000		26544000		31963000	92668000	3.56873e+07	2.59666	0.106342
sp|P21980|TGM2_HUMAN;sp|P49221|TGM4_HUMAN	TGM2	sp|P21980|TGM2_HUMAN Protein-glutamine gamma-glutamyltransferase 2 OS=Homo sapiens OX=9606 GN=TGM2 PE=1 SV=2	2	18	18	18	28.1	77.328	111830000	181150000	280000000	154380000	65186000	45971000	146680000	50364000	31361000	36733000	158509200	62221800	2.54749	0.0511585
sp|P35579|MYH9_HUMAN;REV__sp|Q9UKV3|ACINU_HUMAN	MYH9	sp|P35579|MYH9_HUMAN Myosin-9 OS=Homo sapiens OX=9606 GN=MYH9 PE=1 SV=4	2	90	90	72	48.3	226.53	692040000	1412500000	1878200000	442790000	2491900000	477110000	539790000	289750000	379940000	1037400000	1383486000	544798000	2.53945	0.0684665
sp|Q8IUX7|AEBP1_HUMAN;sp|Q8N436|CPXM2_HUMAN	AEBP1	sp|Q8IUX7|AEBP1_HUMAN Adipocyte enhancer-binding protein 1 OS=Homo sapiens OX=9606 GN=AEBP1 PE=1 SV=1	2	17	17	17	17.6	130.93	302590000	256990000	193030000	696890000	138910000	139490000	182150000	82709000	57769000	167230000	317682000	125869600	2.5239	0.0959482
sp|Q14257|RCN2_HUMAN	RCN2	sp|Q14257|RCN2_HUMAN Reticulocalbin-2 OS=Homo sapiens OX=9606 GN=RCN2 PE=1 SV=1	1	5	5	5	20.8	36.876	40004000	13755000	15302000	26751000	62138000	12959000	8837300	12539000	10732000	18271000	31590000	12667660	2.49375	0.0714962
sp|Q08J23|NSUN2_HUMAN	NSUN2	sp|Q08J23|NSUN2_HUMAN RNA cytosine C(5)-methyltransferase NSUN2 OS=Homo sapiens OX=9606 GN=NSUN2 PE=1 SV=2	1	16	16	16	26.5	86.47	24125000	16066000	27420000	45034000	45988000		8475700		5705600	24387000	31726600	12856100	2.46782	0.080083
sp|P09874|PARP1_HUMAN	PARP1	sp|P09874|PARP1_HUMAN Poly [ADP-ribose] polymerase 1 OS=Homo sapiens OX=9606 GN=PARP1 PE=1 SV=4	1	21	21	21	26.6	113.08	80826000	80377000	74100000	55428000	240510000	37372000	26978000	23645000	9039000	120680000	106248200	43542800	2.44009	0.148777
sp|Q9NZT1|CALL5_HUMAN	CALML5	sp|Q9NZT1|CALL5_HUMAN Calmodulin-like protein 5 OS=Homo sapiens OX=9606 GN=CALML5 PE=1 SV=2	1	12	12	12	91.1	15.892	2376600000	2474400000	1279200000	797640000	178740000	1292600000	103690000	1092000000	230130000	245880000	1421316000	592860000	2.39739	0.143032
sp|Q6UX71|PXDC2_HUMAN	PLXDC2	sp|Q6UX71|PXDC2_HUMAN Plexin domain-containing protein 2 OS=Homo sapiens OX=9606 GN=PLXDC2 PE=1 SV=1	1	4	4	4	9.5	59.582	40984000	86850000	28306000	77278000	26396000		29416000	17091000		18693000	51962800	2.17333e+07	2.39093	0.127132
sp|Q99873|ANM1_HUMAN;sp|Q9NR22|ANM8_HUMAN	PRMT1	sp|Q99873|ANM1_HUMAN Protein arginine N-methyltransferase 1 OS=Homo sapiens OX=9606 GN=PRMT1 PE=1 SV=3	2	14	14	14	42.9	42.461	47407000	60666000	103900000	67834000	148410000		37015000	25962000	24334000	60220000	85643400	36882750	2.32204	0.0617821
sp|Q14980|NUMA1_HUMAN	NUMA1	sp|Q14980|NUMA1_HUMAN Nuclear mitotic apparatus protein 1 OS=Homo sapiens OX=9606 GN=NUMA1 PE=1 SV=2	1	52	52	52	32.3	238.26	151370000	210250000	407080000	57183000	645310000	61849000	28910000		80795000	336250000	294238600	126951000	2.31773	0.252103
sp|P40763|STAT3_HUMAN	STAT3	sp|P40763|STAT3_HUMAN Signal transducer and activator of transcription 3 OS=Homo sapiens OX=9606 GN=STAT3 PE=1 SV=2	1	16	16	16	29	88.067	42508000	33471000	126280000	87344000	96352000			20834000	29041000	50225000	77191000	3.33667e+07	2.31342	0.117045
sp|P41252|SYIC_HUMAN	IARS1	sp|P41252|SYIC_HUMAN Isoleucine--tRNA ligase, cytoplasmic OS=Homo sapiens OX=9606 GN=IARS1 PE=1 SV=2	1	17	17	17	16.9	144.5	17488000	15370000	29486000	13916000	105380000			7983800	13425000	25786000	36328000	15731600	2.30924	0.41679
sp|P53621|COPA_HUMAN	COPA	sp|P53621|COPA_HUMAN Coatomer subunit alpha OS=Homo sapiens OX=9606 GN=COPA PE=1 SV=2	1	29	29	29	30.1	138.34	26235000	75194000	136260000	42287000	128330000		35857000	24109000	22354000	61813000	81661200	36033250	2.26627	0.127198
sp|O60313|OPA1_HUMAN	OPA1	sp|O60313|OPA1_HUMAN Dynamin-like 120 kDa protein, mitochondrial OS=Homo sapiens OX=9606 GN=OPA1 PE=1 SV=3	1	19	19	19	24	111.63	14073000	38754000	34322000	43220000	99487000		8492300	17776000	24822000	30592000	45971200	20420575	2.25122	0.170328
sp|Q9BS40|LXN_HUMAN	LXN	sp|Q9BS40|LXN_HUMAN Latexin OS=Homo sapiens OX=9606 GN=LXN PE=1 SV=2	1	3	3	3	16.7	25.75		77196000	207860000		6300500	37226000	52473000	40727000			9.71188e+07	4.34753e+07	2.23388	0.416193
sp|Q08431|MFGM_HUMAN	MFGE8	sp|Q08431|MFGM_HUMAN Lactadherin OS=Homo sapiens OX=9606 GN=MFGE8 PE=1 SV=3	1	8	8	8	26.1	43.104	118180000	31323000	18049000	57835000	127870000	20072000	26348000	35403000	58711000	18568000	70651400	31820400	2.22032	0.13776
sp|Q92616|GCN1_HUMAN	GCN1	sp|Q92616|GCN1_HUMAN eIF-2-alpha kinase activator GCN1 OS=Homo sapiens OX=9606 GN=GCN1 PE=1 SV=6	1	51	51	51	23.5	292.75	14833000	24417000	54219000	14811000	79497000	15471000	15644000	9833800	4012100	40409000	37555400	17073980	2.19957	0.186322
sp|P29373|RABP2_HUMAN	CRABP2	sp|P29373|RABP2_HUMAN Cellular retinoic acid-binding protein 2 OS=Homo sapiens OX=9606 GN=CRABP2 PE=1 SV=2	1	9	9	9	62.3	15.693	503590000	222760000	658570000	984190000	295510000	217070000	214060000	250980000	255860000	275340000	532924000	242662000	2.19616	0.0670369
sp|P13010|XRCC5_HUMAN	XRCC5	sp|P13010|XRCC5_HUMAN X-ray repair cross-complementing protein 5 OS=Homo sapiens OX=9606 GN=XRCC5 PE=1 SV=3	1	25	25	25	42.5	82.704	358600000	417040000	484900000	239490000	703490000	92958000	138340000	155500000	144400000	497110000	440704000	205661600	2.14286	0.0585325
sp|Q14152|EIF3A_HUMAN	EIF3A	sp|Q14152|EIF3A_HUMAN Eukaryotic translation initiation factor 3 subunit A OS=Homo sapiens OX=9606 GN=EIF3A PE=1 SV=1	1	21	21	21	16.2	166.57	55833000	63400000	156580000	63547000	202380000	25607000	24655000	36876000	48335000	117840000	108348000	50662600	2.13862	0.134192
sp|Q07065|CKAP4_HUMAN	CKAP4	sp|Q07065|CKAP4_HUMAN Cytoskeleton-associated protein 4 OS=Homo sapiens OX=9606 GN=CKAP4 PE=1 SV=2	1	36	36	35	63.1	66.022	164350000	261620000	193090000	196590000	613970000	9260000	104060000	49028000	91779000	416710000	285924000	134167400	2.1311	0.207534
sp|P54886|P5CS_HUMAN	ALDH18A1	sp|P54886|P5CS_HUMAN Delta-1-pyrroline-5-carboxylate synthase OS=Homo sapiens OX=9606 GN=ALDH18A1 PE=1 SV=2	1	28	28	28	37.5	87.301	26054000	8143500	39050000	57403000	147880000	6368300	6086800	29896000	20869000	67887000	55706100	26221420	2.12445	0.305301
sp|P25205|MCM3_HUMAN	MCM3	sp|P25205|MCM3_HUMAN DNA replication licensing factor MCM3 OS=Homo sapiens OX=9606 GN=MCM3 PE=1 SV=3	1	16	16	16	22.6	90.98	28124000	34382000	17984000	15397000	49389000	13854000	7055000		3442800	30399000	29055200	13687700	2.12272	0.121026
sp|Q9P2E9|RRBP1_HUMAN;sp|Q8N4C6|NIN_HUMAN	RRBP1	sp|Q9P2E9|RRBP1_HUMAN Ribosome-binding protein 1 OS=Homo sapiens OX=9606 GN=RRBP1 PE=1 SV=5	2	64	64	64	63.3	152.45	96950000	349340000	153480000	86288000	385260000	64753000	63818000	82372000	81606000	212700000	214263600	101049800	2.12038	0.143065
sp|O14744|ANM5_HUMAN	PRMT5	sp|O14744|ANM5_HUMAN Protein arginine N-methyltransferase 5 OS=Homo sapiens OX=9606 GN=PRMT5 PE=1 SV=4	1	7	7	7	13.7	72.683	16968000	14359000	46866000	17976000	28609000	12499000	11885000	10694000	10203000	13923000	24955600	11840800	2.10759	0.0613126
sp|Q92747|ARC1A_HUMAN	ARPC1A	sp|Q92747|ARC1A_HUMAN Actin-related protein 2/3 complex subunit 1A OS=Homo sapiens OX=9606 GN=ARPC1A PE=1 SV=2	1	8	7	7	27.8	41.569	72492000	61343000	171770000	62035000	92954000	49196000	25136000	53615000	44837000	48292000	92118800	44215200	2.08342	0.0546825
sp|Q04637|IF4G1_HUMAN;sp|O43432|IF4G3_HUMAN;REV__sp|Q8NEG2|CG057_HUMAN	EIF4G1	sp|Q04637|IF4G1_HUMAN Eukaryotic translation initiation factor 4 gamma 1 OS=Homo sapiens OX=9606 GN=EIF4G1 PE=1 SV=4	3	35	35	35	24.1	175.49	64204000	57682000	187430000	37339000	171680000	24302000	22180000	44141000	6862100	152430000	103667000	49983020	2.07404	0.226227
sp|Q9BWF3|RBM4_HUMAN	RBM4	sp|Q9BWF3|RBM4_HUMAN RNA-binding protein 4 OS=Homo sapiens OX=9606 GN=RBM4 PE=1 SV=1	1	9	9	2	31.9	40.313	58417000	36145000	95345000	63899000	59720000			26684000	19238000	44955000	62705200	3.02923e+07	2.07	0.0574676
sp|P17301|ITA2_HUMAN	ITGA2	sp|P17301|ITA2_HUMAN Integrin alpha-2 OS=Homo sapiens OX=9606 GN=ITGA2 PE=1 SV=1	1	7	7	7	6.4	129.29	99550000	41465000	36529000	48264000	28785000		21232000	31072000	28178000	19036000	50918600	24879500	2.04661	0.114873
sp|P35228|NOS2_HUMAN	NOS2	sp|P35228|NOS2_HUMAN Nitric oxide synthase, inducible OS=Homo sapiens OX=9606 GN=NOS2 PE=1 SV=2	1	2	2	2	1.9	131.12		540770000	192310000		212820000		150530000	151280000	160820000		315300000	154210000	2.04461	0.226921
sp|P16401|H15_HUMAN	H1-5	sp|P16401|H15_HUMAN Histone H1.5 OS=Homo sapiens OX=9606 GN=H1-5 PE=1 SV=3	1	14	9	9	44.2	22.58	1345900000	1530100000	237120000	626370000	736320000	514830000	879440000	96029000	130380000	574280000	895162000	438991800	2.03913	0.141893
sp|P15924|DESP_HUMAN	DSP	sp|P15924|DESP_HUMAN Desmoplakin OS=Homo sapiens OX=9606 GN=DSP PE=1 SV=3	1	23	23	23	10.3	331.77	140530000	67754000	108220000	66264000	95557000	46964000	28332000	112470000	33752000	15081000	95665000	47319800	2.02167	0.0588315
sp|Q9BQE3|TBA1C_HUMAN	TUBA1C	sp|Q9BQE3|TBA1C_HUMAN Tubulin alpha-1C chain OS=Homo sapiens OX=9606 GN=TUBA1C PE=1 SV=1	1	22	3	2	60.4	49.895		28868000	44602000	21718000	53706000		15120000	16688000	16111000	25915000	37223500	18458500	2.0166	0.0507077
sp|P42785|PCP_HUMAN	PRCP	sp|P42785|PCP_HUMAN Lysosomal Pro-X carboxypeptidase OS=Homo sapiens OX=9606 GN=PRCP PE=1 SV=1	1	8	8	8	19.6	55.799	58424000	21132000	35998000	62118000	136570000	30281000	33719000	23649000	35400000	34822000	62848400	31574200	1.9905	0.156752
sp|P84098|RL19_HUMAN	RPL19	sp|P84098|RL19_HUMAN 60S ribosomal protein L19 OS=Homo sapiens OX=9606 GN=RPL19 PE=1 SV=1	1	8	8	8	35.2	23.466	1059800000	629940000	850200000	484060000	455460000	286030000	210130000	677750000	245000000	329730000	695892000	349728000	1.98981	0.0411862
sp|O15371|EIF3D_HUMAN	EIF3D	sp|O15371|EIF3D_HUMAN Eukaryotic translation initiation factor 3 subunit D OS=Homo sapiens OX=9606 GN=EIF3D PE=1 SV=1	1	7	7	7	20.3	63.972	24134000	22200000	51816000	41382000	68504000	17636000	9709000	23228000	18116000	35893000	41607200	20916400	1.98921	0.0655779
sp|Q13283|G3BP1_HUMAN	G3BP1	sp|Q13283|G3BP1_HUMAN Ras GTPase-activating protein-binding protein 1 OS=Homo sapiens OX=9606 GN=G3BP1 PE=1 SV=1	1	14	14	13	42.1	52.164	197180000	203850000	189920000	229850000	199670000	76921000	102640000	116630000	81612000	136190000	204094000	102798600	1.98538	5.14629e-05
sp|P19338|NUCL_HUMAN;REV__sp|P19338|NUCL_HUMAN	NCL	sp|P19338|NUCL_HUMAN Nucleolin OS=Homo sapiens OX=9606 GN=NCL PE=1 SV=3	2	27	27	27	35.2	76.613	1544200000	1714000000	1201700000	1099300000	2227800000	670510000	956420000	559580000	530900000	1207600000	1557400000	785002000	1.98394	0.0121411
sp|O75569|PRKRA_HUMAN	PRKRA	sp|O75569|PRKRA_HUMAN Interferon-inducible double-stranded RNA-dependent protein kinase activator A OS=Homo sapiens OX=9606 GN=PRKRA PE=1 SV=1	1	7	7	7	28.4	34.404	46570000	22302000	75236000	45531000	53516000	21877000	8842500	39834000	22582000	29515000	48631000	24530100	1.9825	0.0407026
sp|Q5SSJ5|HP1B3_HUMAN	HP1BP3	sp|Q5SSJ5|HP1B3_HUMAN Heterochromatin protein 1-binding protein 3 OS=Homo sapiens OX=9606 GN=HP1BP3 PE=1 SV=1	1	18	18	18	34.7	61.206	1666300000	1200800000	536440000	883120000	1116400000	560840000	584060000	381380000	303700000	899490000	1080612000	545894000	1.97953	0.0362642
sp|P12956|XRCC6_HUMAN	XRCC6	sp|P12956|XRCC6_HUMAN X-ray repair cross-complementing protein 6 OS=Homo sapiens OX=9606 GN=XRCC6 PE=1 SV=2	1	30	30	30	51.6	69.842	605800000	757900000	771780000	454120000	1186100000	218580000	306790000	250680000	242950000	894940000	755140000	382788000	1.97274	0.0693303
sp|Q03252|LMNB2_HUMAN	LMNB2	sp|Q03252|LMNB2_HUMAN Lamin-B2 OS=Homo sapiens OX=9606 GN=LMNB2 PE=1 SV=4	1	30	28	27	46.3	69.948	848870000	1011300000	878690000	818910000	1318200000	470030000	372700000	496560000	647240000	485180000	975194000	494342000	1.97271	0.00150073
sp|O43242|PSMD3_HUMAN	PSMD3	sp|O43242|PSMD3_HUMAN 26S proteasome non-ATPase regulatory subunit 3 OS=Homo sapiens OX=9606 GN=PSMD3 PE=1 SV=2	1	16	16	16	32.8	60.977	58251000	93394000	117130000	71150000	126900000	20845000	34169000	43160000	43375000	95247000	93365000	47359200	1.97142	0.0353223
sp|Q16186|ADRM1_HUMAN	ADRM1	sp|Q16186|ADRM1_HUMAN Proteasomal ubiquitin receptor ADRM1 OS=Homo sapiens OX=9606 GN=ADRM1 PE=1 SV=2	1	4	4	4	12	42.153	36338000	38663000	33261000	33163000	29046000	19568000	6814400	22329000	16236000	21641000	34094200	17317680	1.96875	0.000888401
sp|Q9H307|PININ_HUMAN	PNN	sp|Q9H307|PININ_HUMAN Pinin OS=Homo sapiens OX=9606 GN=PNN PE=1 SV=5	1	7	7	7	10.3	81.627	37994000	55359000	53227000	24432000	62044000	24376000	23788000	23018000			46611200	2.37273e+07	1.96445	0.0451093
sp|Q15459|SF3A1_HUMAN	SF3A1	sp|Q15459|SF3A1_HUMAN Splicing factor 3A subunit 1 OS=Homo sapiens OX=9606 GN=SF3A1 PE=1 SV=1	1	19	19	19	28.2	88.885	154660000	176200000	151520000	143380000	210820000	97840000	72650000	45669000	86270000	124850000	167316000	85455800	1.95792	0.00181718
sp|O75494|SRS10_HUMAN;sp|Q8WXF0|SRS12_HUMAN	SRSF10	sp|O75494|SRS10_HUMAN Serine/arginine-rich splicing factor 10 OS=Homo sapiens OX=9606 GN=SRSF10 PE=1 SV=1	2	5	5	5	21.4	31.3	60551000	66976000	45904000	68556000	31545000			31992000	30130000	21791000	54706400	27971000	1.95583	0.032505
sp|P17096|HMGA1_HUMAN	HMGA1	sp|P17096|HMGA1_HUMAN High mobility group protein HMG-I/HMG-Y OS=Homo sapiens OX=9606 GN=HMGA1 PE=1 SV=3	1	7	7	7	43.9	11.676	880530000	858530000	601130000	763230000	124040000	459930000	535010000	372410000	142580000	149660000	645492000	331918000	1.94473	0.0868734
sp|P49959|MRE11_HUMAN	MRE11	sp|P49959|MRE11_HUMAN Double-strand break repair protein MRE11 OS=Homo sapiens OX=9606 GN=MRE11 PE=1 SV=3	1	9	9	9	16.1	80.592	31289000	32849000	27356000	19164000	54990000	12395000	12993000	13024000	13465000	33333000	33129600	17042000	1.944	0.0564058
sp|P36952|SPB5_HUMAN	SERPINB5	sp|P36952|SPB5_HUMAN Serpin B5 OS=Homo sapiens OX=9606 GN=SERPINB5 PE=1 SV=2	1	13	13	13	41.6	42.1	137290000	75026000	114230000	180270000	279660000	29658000	85233000	100740000	35791000	153740000	157295200	81032400	1.94114	0.105349
sp|P11940|PABP1_HUMAN;sp|Q9H361|PABP3_HUMAN;sp|Q4VXU2|PAP1L_HUMAN;sp|Q96DU9|PABP5_HUMAN	PABPC1	sp|P11940|PABP1_HUMAN Polyadenylate-binding protein 1 OS=Homo sapiens OX=9606 GN=PABPC1 PE=1 SV=2;sp|Q9H361|PABP3_HUMAN Polyadenylate-binding protein 3 OS=Homo sapiens OX=9606 GN=PABPC3 PE=1 SV=2	4	23	23	16	38.7	70.67	194690000	219550000	290900000	210220000	339330000	121710000	85341000	119390000	93539000	226580000	250938000	129312000	1.94056	0.0117391
sp|P84090|ERH_HUMAN	ERH	sp|P84090|ERH_HUMAN Enhancer of rudimentary homolog OS=Homo sapiens OX=9606 GN=ERH PE=1 SV=1	1	4	4	4	44.2	12.259	400100000	479460000	350580000	403070000	209040000	235050000	274820000	195670000	147270000	99700000	368450000	190502000	1.9341	0.0114793
sp|Q07955|SRSF1_HUMAN	SRSF1	sp|Q07955|SRSF1_HUMAN Serine/arginine-rich splicing factor 1 OS=Homo sapiens OX=9606 GN=SRSF1 PE=1 SV=2	1	15	15	15	53.2	27.744	907140000	718450000	731490000	699050000	517520000	587490000	310110000	477560000	298120000	179040000	714730000	370464000	1.92928	0.00674907
sp|O94979|SC31A_HUMAN	SEC31A	sp|O94979|SC31A_HUMAN Protein transport protein Sec31A OS=Homo sapiens OX=9606 GN=SEC31A PE=1 SV=3	1	13	13	13	12.8	133.01	123800000	82880000	125390000	66814000	84336000	77493000	48503000	38593000	40988000	45118000	96644000	50139000	1.92752	0.00965179
sp|Q13423|NNTM_HUMAN	NNT	sp|Q13423|NNTM_HUMAN NAD(P) transhydrogenase, mitochondrial OS=Homo sapiens OX=9606 GN=NNT PE=1 SV=3	1	14	14	14	16	113.89	53120000	77283000	64135000	74733000	131250000		16960000	42225000	47247000	59954000	80104200	41596500	1.92574	0.0604026
sp|P07858|CATB_HUMAN	CTSB	sp|P07858|CATB_HUMAN Cathepsin B OS=Homo sapiens OX=9606 GN=CTSB PE=1 SV=3	1	10	10	10	34.2	37.821	421740000	278690000	680670000	470170000	241910000	154880000	572580000	138010000	93923000	128290000	418636000	217536600	1.92444	0.128623
sp|P10253|LYAG_HUMAN	GAA	sp|P10253|LYAG_HUMAN Lysosomal alpha-glucosidase OS=Homo sapiens OX=9606 GN=GAA PE=1 SV=4	1	19	19	19	30.1	105.32	487020000	436770000	726420000	839720000	266710000	335430000	472920000	229390000	280170000	116570000	551328000	286896000	1.9217	0.0563652
sp|Q16778|H2B2E_HUMAN;sp|P33778|H2B1B_HUMAN;sp|P23527|H2B1O_HUMAN;sp|P06899|H2B1J_HUMAN	H2BC21	sp|Q16778|H2B2E_HUMAN Histone H2B type 2-E OS=Homo sapiens OX=9606 GN=H2BC21 PE=1 SV=3;sp|P33778|H2B1B_HUMAN Histone H2B type 1-B OS=Homo sapiens OX=9606 GN=H2BC3 PE=1 SV=2;sp|P23527|H2B1O_HUMAN Histone H2B type 1-O OS=Homo sapiens OX=9606 GN=H2BC17 PE=1 S	4	16	3	0	67.5	13.92	5019400000	2952800000	1646800000	2867300000	1406400000	1932900000	1750800000	1395200000	1119900000	1054000000	2778540000	1450560000	1.91549	0.0804894
sp|P11216|PYGB_HUMAN	PYGB	sp|P11216|PYGB_HUMAN Glycogen phosphorylase, brain form OS=Homo sapiens OX=9606 GN=PYGB PE=1 SV=5	1	36	36	29	54.2	96.695	767000000	487380000	880460000	992120000	533920000	325230000	207270000	412270000	502710000	464270000	732176000	382350000	1.91494	0.0135125
sp|Q01130|SRSF2_HUMAN;sp|Q9BRL6|SRSF8_HUMAN	SRSF2	sp|Q01130|SRSF2_HUMAN Serine/arginine-rich splicing factor 2 OS=Homo sapiens OX=9606 GN=SRSF2 PE=1 SV=4	2	7	7	7	33.5	25.476	630640000	607650000	474460000	479250000	490680000	394400000	360410000	305040000	207300000	134570000	536536000	280344000	1.91385	0.00248603
sp|Q14103|HNRPD_HUMAN	HNRNPD	sp|Q14103|HNRPD_HUMAN Heterogeneous nuclear ribonucleoprotein D0 OS=Homo sapiens OX=9606 GN=HNRNPD PE=1 SV=1	1	16	16	15	36.3	38.434	1165700000	1058700000	1193700000	1148900000	1281100000	651640000	439680000	619880000	447560000	898380000	1169620000	611428000	1.91293	0.000281786
sp|Q59GN2|R39L5_HUMAN;sp|P62891|RL39_HUMAN	RPL39P5	sp|Q59GN2|R39L5_HUMAN Putative 60S ribosomal protein L39-like 5 OS=Homo sapiens OX=9606 GN=RPL39P5 PE=5 SV=2;sp|P62891|RL39_HUMAN 60S ribosomal protein L39 OS=Homo sapiens OX=9606 GN=RPL39 PE=1 SV=2	2	1	1	1	19.6	6.3225	105130000	253190000	49669000	50186000	35432000		58831000	52244000		43762000	98721400	5.16123e+07	1.91275	0.41639
sp|Q9Y265|RUVB1_HUMAN	RUVBL1	sp|Q9Y265|RUVB1_HUMAN RuvB-like 1 OS=Homo sapiens OX=9606 GN=RUVBL1 PE=1 SV=1	1	14	14	14	44.3	50.227	51711000	51842000	84058000	66845000	142360000	32011000	32664000	30972000	27031000	84826000	79363200	41500800	1.91233	0.0955715
sp|O43175|SERA_HUMAN	PHGDH	sp|O43175|SERA_HUMAN D-3-phosphoglycerate dehydrogenase OS=Homo sapiens OX=9606 GN=PHGDH PE=1 SV=4	1	14	14	14	33.6	56.65	440350000	350980000	696070000	496930000	318820000	218740000	125990000	345360000	275550000	238870000	460630000	240902000	1.91211	0.0200033
sp|P47914|RL29_HUMAN	RPL29	sp|P47914|RL29_HUMAN 60S ribosomal protein L29 OS=Homo sapiens OX=9606 GN=RPL29 PE=1 SV=2	1	2	2	2	14.5	17.752	506840000		284780000	346280000	174880000	135380000		245160000	156920000	150160000	328195000	171905000	1.90916	0.0779504
sp|P00966|ASSY_HUMAN	ASS1	sp|P00966|ASSY_HUMAN Argininosuccinate synthase OS=Homo sapiens OX=9606 GN=ASS1 PE=1 SV=2	1	12	12	12	28.9	46.53	66198000	38539000	123820000	211950000	184680000	49250000	33832000	67111000	124840000	53090000	125037400	65624600	1.90534	0.144546
sp|P27348|1433T_HUMAN	YWHAQ	sp|P27348|1433T_HUMAN 14-3-3 protein theta OS=Homo sapiens OX=9606 GN=YWHAQ PE=1 SV=1	1	15	10	10	55.9	27.764	314940000	362600000	485340000	324260000	424170000	58072000	173400000	295670000	216980000	259120000	382262000	200648400	1.90513	0.00831118
sp|Q9Y5S9|RBM8A_HUMAN	RBM8A	sp|Q9Y5S9|RBM8A_HUMAN RNA-binding protein 8A OS=Homo sapiens OX=9606 GN=RBM8A PE=1 SV=1	1	6	6	6	46.6	19.889	347940000	209550000	229580000	345070000	197150000	171830000	202490000	117050000	102030000	105010000	265858000	139682000	1.90331	0.0118761
sp|O95777|LSM8_HUMAN	LSM8	sp|O95777|LSM8_HUMAN U6 snRNA-associated Sm-like protein LSm8 OS=Homo sapiens OX=9606 GN=LSM8 PE=1 SV=3	1	7	7	7	99	10.403	226850000	261120000	146730000	211460000	29489000	167630000	71738000	159410000	30264000	31073000	175129800	92023000	1.90311	0.140459
sp|P84085|ARF5_HUMAN	ARF5	sp|P84085|ARF5_HUMAN ADP-ribosylation factor 5 OS=Homo sapiens OX=9606 GN=ARF5 PE=1 SV=2	1	10	5	5	64.4	20.529	152110000	203960000	151050000	161670000	58740000	91320000	75332000	124210000	49828000	41709000	145506000	76479800	1.90254	0.039095
sp|Q92599|SEPT8_HUMAN	SEPTIN8	sp|Q92599|SEPT8_HUMAN Septin-8 OS=Homo sapiens OX=9606 GN=SEPTIN8 PE=1 SV=4	1	7	6	6	17.6	55.756	29460000	24317000	53188000	54554000	33800000		17905000	22187000	22687000	19369000	39063800	20537000	1.90212	0.0356497
sp|P21333|FLNA_HUMAN	FLNA	sp|P21333|FLNA_HUMAN Filamin-A OS=Homo sapiens OX=9606 GN=FLNA PE=1 SV=4	1	110	110	99	56.1	280.74	2345800000	3263800000	2978800000	1427400000	2990300000	1236100000	1725000000	1002300000	1122000000	1771000000	2601220000	1371280000	1.89693	0.00990967
sp|Q00341|VIGLN_HUMAN	HDLBP	sp|Q00341|VIGLN_HUMAN Vigilin OS=Homo sapiens OX=9606 GN=HDLBP PE=1 SV=2	1	24	24	24	22.2	141.45	68587000	66059000	105220000	71071000	199330000	14552000	51962000	57809000	49304000	95515000	102053400	53828400	1.8959	0.128307
sp|Q9NQG5|RPR1B_HUMAN	RPRD1B	sp|Q9NQG5|RPR1B_HUMAN Regulation of nuclear pre-mRNA domain-containing protein 1B OS=Homo sapiens OX=9606 GN=RPRD1B PE=1 SV=1	1	7	7	5	29.8	36.899	55797000	50270000	75266000	72949000	51250000	29482000	27273000	34561000	31524000	38409000	61106400	32249800	1.89478	0.00102142
sp|Q00610|CLH1_HUMAN;sp|P53675|CLH2_HUMAN	CLTC	sp|Q00610|CLH1_HUMAN Clathrin heavy chain 1 OS=Homo sapiens OX=9606 GN=CLTC PE=1 SV=5	2	49	49	49	35.8	191.61	214590000	258110000	438230000	169650000	357070000	144130000	139390000	177660000	141560000	156100000	287530000	151768000	1.89454	0.0249375
sp|Q9NUP9|LIN7C_HUMAN;sp|O14910|LIN7A_HUMAN;sp|Q9HAP6|LIN7B_HUMAN	LIN7C	sp|Q9NUP9|LIN7C_HUMAN Protein lin-7 homolog C OS=Homo sapiens OX=9606 GN=LIN7C PE=1 SV=1	3	5	5	5	33.5	21.834	87173000		89860000	85544000	37696000	38355000	48330000	57640000	28143000	25971000	75068250	39687800	1.89147	0.0288802
sp|Q9HB40|RISC_HUMAN	SCPEP1	sp|Q9HB40|RISC_HUMAN Retinoid-inducible serine carboxypeptidase OS=Homo sapiens OX=9606 GN=SCPEP1 PE=1 SV=1	1	6	6	6	14.6	50.83	88175000	16704000	71844000	132980000	54969000	28653000	54415000	21069000	46403000	42928000	72934400	38693600	1.88492	0.126456
sp|Q5VZF2|MBNL2_HUMAN;sp|Q9NUK0|MBNL3_HUMAN	MBNL2	sp|Q5VZF2|MBNL2_HUMAN Muscleblind-like protein 2 OS=Homo sapiens OX=9606 GN=MBNL2 PE=1 SV=2	2	3	3	1	6.4	40.517	66578000	57359000	70736000	45710000	37219000	27826000		33680000	32017000	24492000	55520400	29503750	1.88181	0.00946564
sp|O75643|U520_HUMAN	SNRNP200	sp|O75643|U520_HUMAN U5 small nuclear ribonucleoprotein 200 kDa helicase OS=Homo sapiens OX=9606 GN=SNRNP200 PE=1 SV=2	1	24	24	24	14.7	244.5	11798000	30793000	30841000	24693000	90864000	11036000			21015000	28267000	37797800	20106000	1.87993	0.379319
sp|Q12905|ILF2_HUMAN	ILF2	sp|Q12905|ILF2_HUMAN Interleukin enhancer-binding factor 2 OS=Homo sapiens OX=9606 GN=ILF2 PE=1 SV=2	1	17	17	17	65.9	43.062	470140000	449690000	406460000	442200000	498170000	249510000	307770000	195860000	141910000	311470000	453332000	241304000	1.87868	0.000368798
sp|Q9BRG1|VPS25_HUMAN	VPS25	sp|Q9BRG1|VPS25_HUMAN Vacuolar protein-sorting-associated protein 25 OS=Homo sapiens OX=9606 GN=VPS25 PE=1 SV=1	1	4	4	4	24.4	20.747	22496000	29277000	56664000	71121000				20327000	25895000	25706000	44889500	23976000	1.87227	0.185474
sp|P49321|NASP_HUMAN	NASP	sp|P49321|NASP_HUMAN Nuclear autoantigenic sperm protein OS=Homo sapiens OX=9606 GN=NASP PE=1 SV=2	1	13	13	13	17.8	85.237	62368000	98095000	56408000	52916000	81403000	33985000	35754000	34866000	24929000	58230000	70238000	37552800	1.87038	0.0122864
sp|O43491|E41L2_HUMAN	EPB41L2	sp|O43491|E41L2_HUMAN Band 4.1-like protein 2 OS=Homo sapiens OX=9606 GN=EPB41L2 PE=1 SV=1	1	16	16	15	18.8	112.59	73679000	98301000	92956000	151050000	153200000	74339000	68721000	49443000	65050000	47051000	113837200	60920800	1.86861	0.0145407
sp|Q9NX46|ADPRS_HUMAN	ADPRS	sp|Q9NX46|ADPRS_HUMAN ADP-ribose glycohydrolase ARH3 OS=Homo sapiens OX=9606 GN=ADPRS PE=1 SV=1	1	9	9	9	34.7	38.946	58608000	46065000	60480000	52263000	48315000		36615000	27797000	23517000	25877000	53146200	28451500	1.86796	0.00049684
sp|P23193|TCEA1_HUMAN;sp|Q15560|TCEA2_HUMAN	TCEA1	sp|P23193|TCEA1_HUMAN Transcription elongation factor A protein 1 OS=Homo sapiens OX=9606 GN=TCEA1 PE=1 SV=2	2	11	11	11	36.2	33.969	65297000	67706000	84156000	89594000	84911000	24561000	37629000	49359000	49164000	49148000	78332800	41972200	1.8663	0.000792762
sp|Q96A72|MGN2_HUMAN	MAGOHB	sp|Q96A72|MGN2_HUMAN Protein mago nashi homolog 2 OS=Homo sapiens OX=9606 GN=MAGOHB PE=1 SV=1	1	7	7	1	53.4	17.276	118760000	118240000	85405000	120420000	74358000	56177000	61076000	52131000	41573000	66355000	103436600	55462400	1.86499	0.00198814
sp|P09651|ROA1_HUMAN;sp|Q32P51|RA1L2_HUMAN	HNRNPA1	sp|P09651|ROA1_HUMAN Heterogeneous nuclear ribonucleoprotein A1 OS=Homo sapiens OX=9606 GN=HNRNPA1 PE=1 SV=5;sp|Q32P51|RA1L2_HUMAN Heterogeneous nuclear ribonucleoprotein A1-like 2 OS=Homo sapiens OX=9606 GN=HNRNPA1L2 PE=2 SV=2	2	15	14	14	47.3	38.746	3742100000	2548400000	2702700000	3510100000	3152500000	1597400000	1373700000	1823500000	1248200000	2358500000	3131160000	1680260000	1.8635	0.00131312
sp|Q16527|CSRP2_HUMAN	CSRP2	sp|Q16527|CSRP2_HUMAN Cysteine and glycine-rich protein 2 OS=Homo sapiens OX=9606 GN=CSRP2 PE=1 SV=3	1	6	6	6	47.2	20.954	42967000	60179000	114440000	159860000	44844000			48604000	48181000	39206000	84458000	4.53303e+07	1.86317	0.247977
sp|Q9H1E3|NUCKS_HUMAN	NUCKS1	sp|Q9H1E3|NUCKS_HUMAN Nuclear ubiquitous casein and cyclin-dependent kinase substrate 1 OS=Homo sapiens OX=9606 GN=NUCKS1 PE=1 SV=1	1	5	5	5	28	27.296	733350000	815530000	329260000	492960000	427740000	419930000	226400000	320870000	264700000	271520000	559768000	300684000	1.86165	0.0297902
sp|P46109|CRKL_HUMAN	CRKL	sp|P46109|CRKL_HUMAN Crk-like protein OS=Homo sapiens OX=9606 GN=CRKL PE=1 SV=1	1	4	4	4	19.8	33.777	42701000	46106000	52233000	47245000	26728000	28100000		25055000	20751000	18811000	43002600	23179250	1.85522	0.00699917
sp|P56545|CTBP2_HUMAN	CTBP2	sp|P56545|CTBP2_HUMAN C-terminal-binding protein 2 OS=Homo sapiens OX=9606 GN=CTBP2 PE=1 SV=1	1	6	3	3	12.6	48.944	20090000	9765600		10851000	59122000	9522400		17294000		13575000	24957150	13463800	1.85365	0.445299
sp|P61619|S61A1_HUMAN;sp|Q9H9S3|S61A2_HUMAN	SEC61A1	sp|P61619|S61A1_HUMAN Protein transport protein Sec61 subunit alpha isoform 1 OS=Homo sapiens OX=9606 GN=SEC61A1 PE=1 SV=2;sp|Q9H9S3|S61A2_HUMAN Protein transport protein Sec61 subunit alpha isoform 2 OS=Homo sapiens OX=9606 GN=SEC61A2 PE=2 SV=3	2	4	4	4	7.8	52.264	88994000	94957000	137630000	86633000	132170000	45702000	46598000	80696000	62457000	56397000	108076800	58370000	1.85158	0.00461893
sp|Q9Y262|EIF3L_HUMAN	EIF3L	sp|Q9Y262|EIF3L_HUMAN Eukaryotic translation initiation factor 3 subunit L OS=Homo sapiens OX=9606 GN=EIF3L PE=1 SV=1	1	14	14	14	24.1	66.726	96320000	84419000	166990000	121150000	136380000	39368000	24096000	74792000	71081000	118410000	121051800	65549400	1.84673	0.0351672
sp|P09012|SNRPA_HUMAN	SNRPA	sp|P09012|SNRPA_HUMAN U1 small nuclear ribonucleoprotein A OS=Homo sapiens OX=9606 GN=SNRPA PE=1 SV=3	1	12	12	10	45.4	31.279	547390000	574210000	355430000	445130000	264030000	233150000	249330000	306540000	211800000	183190000	437238000	236802000	1.84643	0.0117436
sp|Q14166|TTL12_HUMAN	TTLL12	sp|Q14166|TTL12_HUMAN Tubulin--tyrosine ligase-like protein 12 OS=Homo sapiens OX=9606 GN=TTLL12 PE=1 SV=2	1	15	15	15	33.1	74.403	62680000	42258000	93091000	45548000	95975000	37391000	18939000	51269000	33165000	44578000	67910400	37068400	1.83203	0.0408971
sp|Q9Y3I0|RTCB_HUMAN	RTCB	sp|Q9Y3I0|RTCB_HUMAN RNA-splicing ligase RtcB homolog OS=Homo sapiens OX=9606 GN=RTCB PE=1 SV=1	1	19	19	19	49.5	55.21	211310000	220830000	233840000	226420000	212800000	89778000	113120000	112290000	109950000	178270000	221040000	120681600	1.8316	0.000202213
sp|Q71UI9|H2AV_HUMAN;sp|P0C0S5|H2AZ_HUMAN	H2AZ2	sp|Q71UI9|H2AV_HUMAN Histone H2A.V OS=Homo sapiens OX=9606 GN=H2AZ2 PE=1 SV=3;sp|P0C0S5|H2AZ_HUMAN Histone H2A.Z OS=Homo sapiens OX=9606 GN=H2AZ1 PE=1 SV=2	2	4	2	2	31.2	13.509	1129100000	2037900000	822720000	1397800000	282030000	548480000	469060000	797970000	614890000	678770000	1133910000	621834000	1.82349	0.123719
sp|Q8WXF1|PSPC1_HUMAN	PSPC1	sp|Q8WXF1|PSPC1_HUMAN Paraspeckle component 1 OS=Homo sapiens OX=9606 GN=PSPC1 PE=1 SV=1	1	13	12	12	27.7	58.743	139030000	160200000	111210000	97549000	140990000	72204000	66138000	71264000	56025000	91475000	129795800	71421200	1.81733	0.00170225
sp|Q15149|PLEC_HUMAN	PLEC	sp|Q15149|PLEC_HUMAN Plectin OS=Homo sapiens OX=9606 GN=PLEC PE=1 SV=3	1	155	155	148	38.1	531.78	823830000	1089300000	1647400000	934280000	774080000	755070000	513720000	562370000	575500000	493440000	1053778000	580020000	1.8168	0.0205703
sp|Q13813|SPTN1_HUMAN;REV__sp|Q04637|IF4G1_HUMAN	SPTAN1	sp|Q13813|SPTN1_HUMAN Spectrin alpha chain, non-erythrocytic 1 OS=Homo sapiens OX=9606 GN=SPTAN1 PE=1 SV=3	2	59	59	59	28.9	284.54	309000000	341310000	496660000	119910000	247140000	195940000	122040000	179520000	174090000	162550000	302804000	166828000	1.81507	0.0620923
sp|O75367|H2AY_HUMAN	MACROH2A1	sp|O75367|H2AY_HUMAN Core histone macro-H2A.1 OS=Homo sapiens OX=9606 GN=MACROH2A1 PE=1 SV=4	1	18	18	16	51.9	39.617	1366500000	1055700000	482660000	814230000	885800000	427940000	723020000	270600000	311100000	809890000	920978000	508510000	1.81113	0.0528871
sp|P61313|RL15_HUMAN	RPL15	sp|P61313|RL15_HUMAN 60S ribosomal protein L15 OS=Homo sapiens OX=9606 GN=RPL15 PE=1 SV=2	1	13	13	13	50	24.146	1787700000	916800000	994510000	765240000	491590000	780430000	427250000	694510000	441080000	404050000	991168000	549464000	1.80388	0.0916686
sp|Q00796|DHSO_HUMAN	SORD	sp|Q00796|DHSO_HUMAN Sorbitol dehydrogenase OS=Homo sapiens OX=9606 GN=SORD PE=1 SV=4	1	18	18	18	62.5	38.324	42579000	102380000	97772000	93420000	207730000	55070000	26458000	84397000	51205000	84479000	108776200	60321800	1.80327	0.135017
sp|Q96QR8|PURB_HUMAN	PURB	sp|Q96QR8|PURB_HUMAN Transcriptional activator protein Pur-beta OS=Homo sapiens OX=9606 GN=PURB PE=1 SV=3	1	7	7	7	37.5	33.24	336680000	208700000	232870000	213700000	121090000	185820000	65373000	160490000	115030000	90693000	222608000	123481200	1.80277	0.041658
sp|Q14247|SRC8_HUMAN	CTTN	sp|Q14247|SRC8_HUMAN Src substrate cortactin OS=Homo sapiens OX=9606 GN=CTTN PE=1 SV=2	1	13	13	13	26.4	61.585	92770000	102520000	186170000	87657000	143910000	66943000	79023000	75907000	49978000	68391000	122605400	68048400	1.80174	0.022714
sp|Q00059|TFAM_HUMAN	TFAM	sp|Q00059|TFAM_HUMAN Transcription factor A, mitochondrial OS=Homo sapiens OX=9606 GN=TFAM PE=1 SV=1	1	6	6	6	20.3	29.096	53854000		70386000	93216000	77088000	30523000		41193000	49767000	42099000	73636000	40895500	1.80059	0.0111809
sp|Q96G03|PGM2_HUMAN	PGM2	sp|Q96G03|PGM2_HUMAN Phosphoglucomutase-2 OS=Homo sapiens OX=9606 GN=PGM2 PE=1 SV=4	1	13	13	13	25.5	68.283	147430000	240180000	183410000	111230000	133420000	61420000	83582000	88477000	100070000	119670000	163134000	90643800	1.79973	0.0181996
sp|P25325|THTM_HUMAN	MPST	sp|P25325|THTM_HUMAN 3-mercaptopyruvate sulfurtransferase OS=Homo sapiens OX=9606 GN=MPST PE=1 SV=3	1	12	12	12	55.2	33.178	477190000	367890000	593150000	370830000	505750000		174510000	297830000	340190000	216660000	462962000	257297500	1.79933	0.00991281
sp|O95861|BPNT1_HUMAN	BPNT1	sp|O95861|BPNT1_HUMAN 3(2),5-bisphosphate nucleotidase 1 OS=Homo sapiens OX=9606 GN=BPNT1 PE=1 SV=1	1	11	11	11	43.8	33.392	51919000	30961000	70586000	90249000	54916000		28524000	32434000	37262000	34615000	59726200	33208750	1.79851	0.0520424
sp|P17844|DDX5_HUMAN	DDX5	sp|P17844|DDX5_HUMAN Probable ATP-dependent RNA helicase DDX5 OS=Homo sapiens OX=9606 GN=DDX5 PE=1 SV=1	1	25	16	16	40.1	69.147	153530000	101850000	158580000	158890000	226830000	52453000	48882000	91767000	73419000	178460000	159936000	88996200	1.79711	0.0507811
sp|Q13595|TRA2A_HUMAN	TRA2A	sp|Q13595|TRA2A_HUMAN Transformer-2 protein homolog alpha OS=Homo sapiens OX=9606 GN=TRA2A PE=1 SV=1	1	4	3	3	18.8	32.688	13648000	13347000	17969000	24046000	12999000	7197000		11332000		8873600	16401800	9134200	1.79565	0.0489908
sp|P56537|IF6_HUMAN	EIF6	sp|P56537|IF6_HUMAN Eukaryotic translation initiation factor 6 OS=Homo sapiens OX=9606 GN=EIF6 PE=1 SV=1	1	7	7	7	46.5	26.599	92599000	94406000	96712000	110270000	53815000	58989000	48819000	57932000	44619000	39027000	89560400	49877200	1.79562	0.00463074
sp|P63162|RSMN_HUMAN;sp|P14678|RSMB_HUMAN	SNRPN	sp|P63162|RSMN_HUMAN Small nuclear ribonucleoprotein-associated protein N OS=Homo sapiens OX=9606 GN=SNRPN PE=1 SV=1;sp|P14678|RSMB_HUMAN Small nuclear ribonucleoprotein-associated proteins B and B OS=Homo sapiens OX=9606 GN=SNRPB PE=1 SV=2	2	7	7	7	24.6	24.614	521370000	489080000	358440000	438620000	220190000	316560000	302670000	200860000	130200000	181090000	405540000	226276000	1.79224	0.0244237
sp|O43852|CALU_HUMAN	CALU	sp|O43852|CALU_HUMAN Calumenin OS=Homo sapiens OX=9606 GN=CALU PE=1 SV=2	1	15	15	15	58.1	37.106	345560000	259260000	147480000	187490000	402810000	143430000	166060000	112930000	131430000	198210000	268520000	150412000	1.78523	0.0451537
sp|P67809|YBOX1_HUMAN;sp|Q9Y2T7|YBOX2_HUMAN	YBX1	sp|P67809|YBOX1_HUMAN Y-box-binding protein 1 OS=Homo sapiens OX=9606 GN=YBX1 PE=1 SV=3	2	11	11	7	52.2	35.924	340550000	330390000	182480000	272520000	227260000	153280000	122930000	161820000	121880000	198730000	270640000	151728000	1.78372	0.00725895
sp|O00468|AGRIN_HUMAN	AGRN	sp|O00468|AGRIN_HUMAN Agrin OS=Homo sapiens OX=9606 GN=AGRN PE=1 SV=6	1	6	6	6	3.9	217.32	18825000	11403000	8279400	12113000	14706000	8944900	7298200			5744300	13065280	7.32913e+06	1.78265	0.057792
sp|Q9BRF8|CPPED_HUMAN	CPPED1	sp|Q9BRF8|CPPED_HUMAN Serine/threonine-protein phosphatase CPPED1 OS=Homo sapiens OX=9606 GN=CPPED1 PE=1 SV=3	1	6	6	6	18.8	35.548		81495000	56775000	63754000	40582000		29140000		42185000	30800000	60651500	3.40417e+07	1.78168	0.0537744
sp|P07910|HNRPC_HUMAN;sp|P0DMR1|HNRC4_HUMAN;sp|O60812|HNRC1_HUMAN;sp|B7ZW38|HNRC3_HUMAN;sp|B2RXH8|HNRC2_HUMAN;sp|Q86SE5|RALYL_HUMAN	HNRNPC	sp|P07910|HNRPC_HUMAN Heterogeneous nuclear ribonucleoproteins C1/C2 OS=Homo sapiens OX=9606 GN=HNRNPC PE=1 SV=4;sp|P0DMR1|HNRC4_HUMAN Heterogeneous nuclear ribonucleoprotein C-like 4 OS=Homo sapiens OX=9606 GN=HNRNPCL4 PE=3 SV=1;sp|O60812|HNRC1_HUMAN Hete	6	17	17	17	42.2	33.67	2820900000	2365900000	2464500000	1960300000	3064300000	1497200000	1324700000	1287000000	958000000	2047900000	2535180000	1422960000	1.78162	0.00277799
sp|P62306|RUXF_HUMAN	SNRPF	sp|P62306|RUXF_HUMAN Small nuclear ribonucleoprotein F OS=Homo sapiens OX=9606 GN=SNRPF PE=1 SV=1	1	3	3	3	32.6	9.7251	162210000	233620000	146940000	176350000	65565000	116930000	96410000	111650000	63177000	54092000	156937000	88451800	1.77427	0.0516648
sp|Q9UJS0|CMC2_HUMAN	SLC25A13	sp|Q9UJS0|CMC2_HUMAN Calcium-binding mitochondrial carrier protein Aralar2 OS=Homo sapiens OX=9606 GN=SLC25A13 PE=1 SV=2	1	12	12	8	24.1	74.175	27880000	13330000	35402000	55213000	67868000	13874000	15326000	19580000	22857000	40955000	39938600	22518400	1.7736	0.147643
sp|Q9UNM6|PSD13_HUMAN	PSMD13	sp|Q9UNM6|PSD13_HUMAN 26S proteasome non-ATPase regulatory subunit 13 OS=Homo sapiens OX=9606 GN=PSMD13 PE=1 SV=2	1	13	13	13	42.6	42.945	58639000	61094000	88730000	77124000	89367000	20839000	30326000	50312000	41542000	68595000	74990800	42322800	1.77188	0.0146599
sp|Q9Y678|COPG1_HUMAN	COPG1	sp|Q9Y678|COPG1_HUMAN Coatomer subunit gamma-1 OS=Homo sapiens OX=9606 GN=COPG1 PE=1 SV=1	1	19	19	16	28.5	97.717	44915000	39458000	56359000	16299000	63683000	35229000	16407000	23449000	16698000	33048000	44142800	24966200	1.7681	0.0672967
sp|P63151|2ABA_HUMAN;sp|Q66LE6|2ABD_HUMAN;sp|Q00005|2ABB_HUMAN;sp|Q9Y2T4|2ABG_HUMAN	PPP2R2A	sp|P63151|2ABA_HUMAN Serine/threonine-protein phosphatase 2A 55 kDa regulatory subunit B alpha isoform OS=Homo sapiens OX=9606 GN=PPP2R2A PE=1 SV=1	4	5	5	5	13	51.691	21133000		25621000	34534000	28389000		12767000	14264000	13888000	21635000	27419250	15638500	1.75332	0.0143696
sp|O43809|CPSF5_HUMAN	NUDT21	sp|O43809|CPSF5_HUMAN Cleavage and polyadenylation specificity factor subunit 5 OS=Homo sapiens OX=9606 GN=NUDT21 PE=1 SV=1	1	10	10	10	52	26.227	339140000	410400000	311490000	294340000	185650000	234830000	239850000	173120000	102220000	129060000	308204000	175816000	1.75299	0.0200362
sp|O43237|DC1L2_HUMAN	DYNC1LI2	sp|O43237|DC1L2_HUMAN Cytoplasmic dynein 1 light intermediate chain 2 OS=Homo sapiens OX=9606 GN=DYNC1LI2 PE=1 SV=1	1	6	6	6	14.8	54.099	30158000	48131000	30694000	29067000	56085000			25194000	16914000	24483000	38827000	22197000	1.7492	0.0734518
sp|P07900|HS90A_HUMAN;sp|Q14568|HS902_HUMAN;sp|Q58FG0|HS905_HUMAN;sp|Q58FG1|HS904_HUMAN	HSP90AA1	sp|P07900|HS90A_HUMAN Heat shock protein HSP 90-alpha OS=Homo sapiens OX=9606 GN=HSP90AA1 PE=1 SV=5	4	42	28	28	55.2	84.659	830900000	987010000	1438400000	960360000	2288600000	439980000	790900000	546270000	662370000	1288000000	1301054000	745504000	1.7452	0.106462
sp|Q96EP5|DAZP1_HUMAN	DAZAP1	sp|Q96EP5|DAZP1_HUMAN DAZ-associated protein 1 OS=Homo sapiens OX=9606 GN=DAZAP1 PE=1 SV=1	1	6	6	6	21.6	43.383	76751000	62362000	75074000	47555000	45516000	31741000		44017000	28480000	36824000	61451600	35265500	1.74254	0.0139061
sp|Q16531|DDB1_HUMAN	DDB1	sp|Q16531|DDB1_HUMAN DNA damage-binding protein 1 OS=Homo sapiens OX=9606 GN=DDB1 PE=1 SV=1	1	24	24	24	23.4	126.97	71891000	96145000	140100000	97311000	178850000	30125000	61213000	64794000	53947000	125310000	116859400	67077800	1.74215	0.0784409
sp|P23526|SAHH_HUMAN	AHCY	sp|P23526|SAHH_HUMAN Adenosylhomocysteinase OS=Homo sapiens OX=9606 GN=AHCY PE=1 SV=4	1	17	17	17	44.9	47.716	204820000	144500000	488850000	383760000	570810000	128960000	156550000	212890000	181480000	349330000	358548000	205842000	1.74186	0.127871
sp|P60228|EIF3E_HUMAN	EIF3E	sp|P60228|EIF3E_HUMAN Eukaryotic translation initiation factor 3 subunit E OS=Homo sapiens OX=9606 GN=EIF3E PE=1 SV=1	1	11	11	11	28.5	52.22	54304000	51629000	118790000	63362000	99839000	34934000	31352000	58480000	30941000	67310000	77584800	44603400	1.73944	0.0653333
sp|Q14240|IF4A2_HUMAN	EIF4A2	sp|Q14240|IF4A2_HUMAN Eukaryotic initiation factor 4A-II OS=Homo sapiens OX=9606 GN=EIF4A2 PE=1 SV=2	1	20	8	8	48.6	46.402	189760000	186680000	217830000	258020000	157270000	104800000	119910000	108030000	118040000	129910000	201912000	116138000	1.73855	0.0012226
sp|Q01105|SET_HUMAN;sp|P0DME0|SETLP_HUMAN	SET	sp|Q01105|SET_HUMAN Protein SET OS=Homo sapiens OX=9606 GN=SET PE=1 SV=3;sp|P0DME0|SETLP_HUMAN Protein SETSIP OS=Homo sapiens OX=9606 GN=SETSIP PE=1 SV=1	2	7	7	7	41	33.488	676960000	848460000	519260000	634270000	555770000	269740000	608410000	311130000	250490000	424290000	646944000	372812000	1.73531	0.0141064
sp|P31949|S10AB_HUMAN	S100A11	sp|P31949|S10AB_HUMAN Protein S100-A11 OS=Homo sapiens OX=9606 GN=S100A11 PE=1 SV=2	1	7	7	7	55.2	11.74	1779000000	1523100000	2022300000	2319000000	777650000	920570000	1123000000	1319200000	939540000	557820000	1684210000	972026000	1.73268	0.0400571
sp|P61221|ABCE1_HUMAN	ABCE1	sp|P61221|ABCE1_HUMAN ATP-binding cassette sub-family E member 1 OS=Homo sapiens OX=9606 GN=ABCE1 PE=1 SV=1	1	10	10	10	19.2	67.314	21097000	32826000	64591000	59326000	33817000			22530000	21801000	29015000	42331400	2.44487e+07	1.73144	0.163752
sp|Q8WX93|PALLD_HUMAN;sp|Q86TC9|MYPN_HUMAN	PALLD	sp|Q8WX93|PALLD_HUMAN Palladin OS=Homo sapiens OX=9606 GN=PALLD PE=1 SV=3	2	11	11	11	9.6	150.56	49929000	92448000	61661000	52653000	21905000	42363000		32011000	36642000	17758000	55719200	32193500	1.73076	0.128679
sp|P39023|RL3_HUMAN;sp|Q92901|RL3L_HUMAN	RPL3	sp|P39023|RL3_HUMAN 60S ribosomal protein L3 OS=Homo sapiens OX=9606 GN=RPL3 PE=1 SV=2	2	18	18	18	43.7	46.108	1318900000	775070000	1181700000	1223700000	937540000	429030000	419800000	1021000000	540080000	732350000	1087382000	628452000	1.73025	0.016167
sp|P36578|RL4_HUMAN	RPL4	sp|P36578|RL4_HUMAN 60S ribosomal protein L4 OS=Homo sapiens OX=9606 GN=RPL4 PE=1 SV=5	1	19	19	19	45.9	47.697	955130000	626560000	923060000	750410000	737820000	369770000	318270000	541270000	379430000	700420000	798596000	461832000	1.72919	0.00695114
sp|P26196|DDX6_HUMAN	DDX6	sp|P26196|DDX6_HUMAN Probable ATP-dependent RNA helicase DDX6 OS=Homo sapiens OX=9606 GN=DDX6 PE=1 SV=2	1	9	9	9	26.5	54.416	57673000	43925000	63559000	55161000	90954000			42587000	25980000	39449000	62254400	3.60053e+07	1.72903	0.056062
sp|O14980|XPO1_HUMAN	XPO1	sp|O14980|XPO1_HUMAN Exportin-1 OS=Homo sapiens OX=9606 GN=XPO1 PE=1 SV=1	1	16	16	16	21.2	123.38	26441000	29999000	39237000	20345000	78956000		30921000	15823000	9269100	34216000	38995600	22557275	1.72874	0.245077
sp|Q16891|MIC60_HUMAN	IMMT	sp|Q16891|MIC60_HUMAN MICOS complex subunit MIC60 OS=Homo sapiens OX=9606 GN=IMMT PE=1 SV=1	1	23	23	23	35.5	83.677	68704000	49014000	62204000	51445000	246780000		22446000	16169000	47694000	135220000	95629400	55382250	1.72672	0.441538
sp|P26373|RL13_HUMAN	RPL13	sp|P26373|RL13_HUMAN 60S ribosomal protein L13 OS=Homo sapiens OX=9606 GN=RPL13 PE=1 SV=4	1	10	10	10	42.7	24.261	3022000000	2663000000	1958300000	1923100000	938630000	1256300000	1278900000	1421000000	975640000	1152500000	2101006000	1216868000	1.72657	0.0420588
sp|Q13363|CTBP1_HUMAN	CTBP1	sp|Q13363|CTBP1_HUMAN C-terminal-binding protein 1 OS=Homo sapiens OX=9606 GN=CTBP1 PE=1 SV=2	1	8	8	5	21.1	47.535	106910000	52432000	102780000	94950000	120610000	33620000	49923000	54267000	41701000	97284000	95536400	55359000	1.72576	0.0362597
sp|P55884|EIF3B_HUMAN	EIF3B	sp|P55884|EIF3B_HUMAN Eukaryotic translation initiation factor 3 subunit B OS=Homo sapiens OX=9606 GN=EIF3B PE=1 SV=3	1	17	17	17	27.1	92.48	146750000	118620000	219040000	153110000	235310000	90266000	78661000	123130000	99016000	114730000	174566000	101160600	1.72563	0.0150175
sp|Q9Y6C9|MTCH2_HUMAN	MTCH2	sp|Q9Y6C9|MTCH2_HUMAN Mitochondrial carrier homolog 2 OS=Homo sapiens OX=9606 GN=MTCH2 PE=1 SV=1	1	11	11	11	54.5	33.331	52151000	55180000	65120000	99239000	36675000	26246000	33333000	32717000	42372000	44058000	61673000	35745200	1.72535	0.0454347
sp|Q08945|SSRP1_HUMAN	SSRP1	sp|Q08945|SSRP1_HUMAN FACT complex subunit SSRP1 OS=Homo sapiens OX=9606 GN=SSRP1 PE=1 SV=1	1	13	13	13	22.8	81.074	34263000	32655000	37275000	28008000	53846000		14591000		16005000	34120000	37209400	21572000	1.72489	0.081274
sp|Q969Q0|RL36L_HUMAN	RPL36AL	sp|Q969Q0|RL36L_HUMAN 60S ribosomal protein L36a-like OS=Homo sapiens OX=9606 GN=RPL36AL PE=1 SV=3	1	5	5	2	33	12.469	524770000	180870000	222540000	426300000	164480000	179500000	127870000	298850000	79950000	196090000	303792000	176452000	1.72167	0.155657
sp|Q99598|TSNAX_HUMAN	TSNAX	sp|Q99598|TSNAX_HUMAN Translin-associated protein X OS=Homo sapiens OX=9606 GN=TSNAX PE=1 SV=1	1	8	8	8	35.5	33.112	32018000	51407000	58336000	59823000	21054000	31127000	24210000	16640000	22606000	34745000	44527600	25865600	1.7215	0.0551643
sp|P98179|RBM3_HUMAN	RBM3	sp|P98179|RBM3_HUMAN RNA-binding protein 3 OS=Homo sapiens OX=9606 GN=RBM3 PE=1 SV=1	1	4	4	4	28.7	17.17	636490000	720920000	535950000	525280000	327260000	491010000	318380000	459320000	136930000	192400000	549180000	319608000	1.71829	0.0443142
sp|Q13557|KCC2D_HUMAN;sp|Q9UQM7|KCC2A_HUMAN;sp|Q13555|KCC2G_HUMAN;sp|Q13554|KCC2B_HUMAN	CAMK2D	sp|Q13557|KCC2D_HUMAN Calcium/calmodulin-dependent protein kinase type II subunit delta OS=Homo sapiens OX=9606 GN=CAMK2D PE=1 SV=3	4	8	8	8	18.4	56.369	32979000	42500000	43870000	24294000	133610000	33548000	14991000	49596000	39406000	23900000	55450600	32288200	1.71736	0.296623
sp|P82663|RT25_HUMAN	MRPS25	sp|P82663|RT25_HUMAN 28S ribosomal protein S25, mitochondrial OS=Homo sapiens OX=9606 GN=MRPS25 PE=1 SV=1	1	3	3	3	24.9	20.116	18303000		30650000	45011000	16532000		16657000	17255000	19291000	11199000	27624000	16100500	1.71572	0.141778
sp|P22102|PUR2_HUMAN	GART	sp|P22102|PUR2_HUMAN Trifunctional purine biosynthetic protein adenosine-3 OS=Homo sapiens OX=9606 GN=GART PE=1 SV=1	1	12	12	12	17.2	107.77	44972000	30507000	55409000	45801000	69414000	24456000		24196000	24250000	41954000	49220600	28714000	1.71417	0.0419366
sp|P16403|H12_HUMAN	H1-2	sp|P16403|H12_HUMAN Histone H1.2 OS=Homo sapiens OX=9606 GN=H1-2 PE=1 SV=2	1	16	4	4	51.2	21.364	1616900000	311050000	16269000	153840000	187810000	273500000	389780000	65042000	126700000	479970000	457173800	266998400	1.71227	0.548797
sp|Q09028|RBBP4_HUMAN	RBBP4	sp|Q09028|RBBP4_HUMAN Histone-binding protein RBBP4 OS=Homo sapiens OX=9606 GN=RBBP4 PE=1 SV=3	1	13	13	7	41.6	47.655	149050000	154170000	156280000	116840000	186480000	81071000	93262000	83580000	52836000	136170000	152564000	89383800	1.70684	0.0067988
sp|Q9NYU2|UGGG1_HUMAN	UGGT1	sp|Q9NYU2|UGGG1_HUMAN UDP-glucose:glycoprotein glucosyltransferase 1 OS=Homo sapiens OX=9606 GN=UGGT1 PE=1 SV=3	1	27	27	27	21.4	177.19	59412000	41497000	44727000	51206000	149550000	22764000	34765000	23898000	42779000	79025000	69278400	40646200	1.70443	0.243741
sp|P58107|EPIPL_HUMAN	EPPK1	sp|P58107|EPIPL_HUMAN Epiplakin OS=Homo sapiens OX=9606 GN=EPPK1 PE=1 SV=3	1	78	71	71	47.5	555.65	49466000	53932000	150700000	123190000	103170000	17699000	25136000	146250000	16654000	76841000	96091600	56516000	1.70025	0.248949
sp|P09622|DLDH_HUMAN	DLD	sp|P09622|DLDH_HUMAN Dihydrolipoyl dehydrogenase, mitochondrial OS=Homo sapiens OX=9606 GN=DLD PE=1 SV=2	1	12	12	12	32.8	54.177	95999000	47384000	134100000	210300000	223030000	30198000	43320000	112470000	94874000	137300000	142162600	83632400	1.69985	0.173427
sp|P49189|AL9A1_HUMAN	ALDH9A1	sp|P49189|AL9A1_HUMAN 4-trimethylaminobutyraldehyde dehydrogenase OS=Homo sapiens OX=9606 GN=ALDH9A1 PE=1 SV=3	1	17	17	17	43.3	53.801	632980000	674450000	1251900000	1052400000	640610000	363700000	327410000	708180000	591430000	512260000	850468000	500596000	1.69891	0.0430671
sp|Q9NZB2|F120A_HUMAN;sp|Q5T035|CI129_HUMAN	FAM120A	sp|Q9NZB2|F120A_HUMAN Constitutive coactivator of PPAR-gamma-like protein 1 OS=Homo sapiens OX=9606 GN=FAM120A PE=1 SV=2	2	15	15	15	19.4	121.89	34388000	49280000	59266000	34854000	100180000			26361000	22453000	49619000	55593600	32811000	1.69436	0.235033
sp|Q9UMD9|COHA1_HUMAN	COL17A1	sp|Q9UMD9|COHA1_HUMAN Collagen alpha-1(XVII) chain OS=Homo sapiens OX=9606 GN=COL17A1 PE=1 SV=3	1	5	5	5	3.5	150.42	309220000	128580000	106910000	141700000		173470000	73348000	100850000		58242000	171602500	101477500	1.69104	0.234012
sp|P17568|NDUB7_HUMAN	NDUFB7	sp|P17568|NDUB7_HUMAN NADH dehydrogenase [ubiquinone] 1 beta subcomplex subunit 7 OS=Homo sapiens OX=9606 GN=NDUFB7 PE=1 SV=4	1	3	3	3	21.2	16.402	30626000	57525000	44994000	40542000		29159000	20699000	12320000	39962000	26250000	43421750	25678000	1.69101	0.0419031
sp|P35221|CTNA1_HUMAN;sp|Q9UI47|CTNA3_HUMAN	CTNNA1	sp|P35221|CTNA1_HUMAN Catenin alpha-1 OS=Homo sapiens OX=9606 GN=CTNNA1 PE=1 SV=1	2	20	20	14	27.8	100.07	93736000	65756000	116720000	99867000	125080000	62697000	45725000	51591000	47580000	89145000	100231800	59347600	1.68889	0.0139298
sp|Q99613|EIF3C_HUMAN;sp|B5ME19|EIFCL_HUMAN	EIF3C	sp|Q99613|EIF3C_HUMAN Eukaryotic translation initiation factor 3 subunit C OS=Homo sapiens OX=9606 GN=EIF3C PE=1 SV=1;sp|B5ME19|EIFCL_HUMAN Eukaryotic translation initiation factor 3 subunit C-like protein OS=Homo sapiens OX=9606 GN=EIF3CL PE=1 SV=1	2	11	11	11	12.8	105.34	85931000	82701000	139360000	75043000	140930000	71480000	51335000	67310000	49264000	71247000	104793000	62127200	1.68675	0.0239053
sp|P37108|SRP14_HUMAN	SRP14	sp|P37108|SRP14_HUMAN Signal recognition particle 14 kDa protein OS=Homo sapiens OX=9606 GN=SRP14 PE=1 SV=2	1	5	5	5	54.4	14.57	246310000	289450000	189080000	230690000	205290000	117710000	192960000	134320000	97847000	145410000	232164000	137649400	1.68663	0.0039582
sp|Q10567|AP1B1_HUMAN	AP1B1	sp|Q10567|AP1B1_HUMAN AP-1 complex subunit beta-1 OS=Homo sapiens OX=9606 GN=AP1B1 PE=1 SV=2	1	17	7	7	21.1	104.64			27125000	14064000	25303000		10729000	10741000	12787000	18309000	22164000	13141500	1.68657	0.0747762
sp|P05023|AT1A1_HUMAN;sp|P13637|AT1A3_HUMAN;sp|P50993|AT1A2_HUMAN;sp|Q13733|AT1A4_HUMAN;sp|P20648|ATP4A_HUMAN	ATP1A1	sp|P05023|AT1A1_HUMAN Sodium/potassium-transporting ATPase subunit alpha-1 OS=Homo sapiens OX=9606 GN=ATP1A1 PE=1 SV=1	5	23	23	20	27.6	112.89	76069000	47250000	168060000	69518000	156980000	26913000	69231000	62432000	67680000	81180000	103575400	61487200	1.6845	0.147529
sp|P35222|CTNB1_HUMAN	CTNNB1	sp|P35222|CTNB1_HUMAN Catenin beta-1 OS=Homo sapiens OX=9606 GN=CTNNB1 PE=1 SV=1	1	16	13	13	29.1	85.496	103600000	63297000	113280000	93808000	103210000	50372000	39589000	51534000	81020000	61988000	95439000	56900600	1.67729	0.00838057
sp|Q13564|ULA1_HUMAN	NAE1	sp|Q13564|ULA1_HUMAN NEDD8-activating enzyme E1 regulatory subunit OS=Homo sapiens OX=9606 GN=NAE1 PE=1 SV=1	1	6	6	6	14.4	60.246	33202000	49815000	32010000	26689000	23672000		19431000	19923000	19868000	19778000	33077600	19750000	1.67482	0.0357513
sp|Q15046|SYK_HUMAN	KARS1	sp|Q15046|SYK_HUMAN Lysine--tRNA ligase OS=Homo sapiens OX=9606 GN=KARS1 PE=1 SV=3	1	15	15	15	27.3	68.047	43126000	28696000	107390000	59898000	129530000	61398000	20685000	36758000	34672000	66955000	73728000	44093600	1.67208	0.198042
sp|Q9Y3D9|RT23_HUMAN	MRPS23	sp|Q9Y3D9|RT23_HUMAN 28S ribosomal protein S23, mitochondrial OS=Homo sapiens OX=9606 GN=MRPS23 PE=1 SV=2	1	5	5	5	29.5	21.77	21278000		18740000	29443000	9380700	12082000	13573000	14400000	10483000	8435700	19710425	11794740	1.67112	0.0774203
sp|Q96E39|RMXL1_HUMAN	RBMXL1	sp|Q96E39|RMXL1_HUMAN RNA binding motif protein, X-linked-like-1 OS=Homo sapiens OX=9606 GN=RBMXL1 PE=1 SV=1	1	19	4	4	45.6	42.141	74069000		32425000	50328000	33652000	46491000	32972000	27161000	12882000	23079000	47618500	28517000	1.66983	0.114875
sp|P46776|RL27A_HUMAN	RPL27A	sp|P46776|RL27A_HUMAN 60S ribosomal protein L27a OS=Homo sapiens OX=9606 GN=RPL27A PE=1 SV=2	1	6	6	6	34.5	16.561	760380000	655050000	460020000	448650000	302740000	386110000	314370000	345640000	239560000	289500000	525368000	315036000	1.66764	0.0382374
sp|P24821|TENA_HUMAN	TNC	sp|P24821|TENA_HUMAN Tenascin OS=Homo sapiens OX=9606 GN=TNC PE=1 SV=3	1	41	41	41	24.3	240.85	83505000	111310000	413740000	388890000	97820000	39057000	432000000	21056000	33397000	131500000	219053000	131402000	1.66704	0.439388
sp|P62316|SMD2_HUMAN	SNRPD2	sp|P62316|SMD2_HUMAN Small nuclear ribonucleoprotein Sm D2 OS=Homo sapiens OX=9606 GN=SNRPD2 PE=1 SV=1	1	7	7	7	55.1	13.527	441280000	459870000	465360000	527590000	270660000	426290000	256980000	288540000	139120000	190330000	432952000	260252000	1.66359	0.0293541
sp|P26641|EF1G_HUMAN	EEF1G	sp|P26641|EF1G_HUMAN Elongation factor 1-gamma OS=Homo sapiens OX=9606 GN=EEF1G PE=1 SV=3	1	24	24	24	50.6	50.118	285200000	482870000	445110000	374660000	637940000	138510000	287800000	307720000	243840000	362250000	445156000	268024000	1.66088	0.0347692
sp|P62826|RAN_HUMAN	RAN	sp|P62826|RAN_HUMAN GTP-binding nuclear protein Ran OS=Homo sapiens OX=9606 GN=RAN PE=1 SV=3	1	8	8	8	39.8	24.423	706640000	662690000	678740000	745440000	629490000	423100000	379740000	372430000	332750000	553560000	684600000	412316000	1.66038	0.000220916
sp|P39687|AN32A_HUMAN;sp|O95626|AN32D_HUMAN;sp|O43423|AN32C_HUMAN	ANP32A	sp|P39687|AN32A_HUMAN Acidic leucine-rich nuclear phosphoprotein 32 family member A OS=Homo sapiens OX=9606 GN=ANP32A PE=1 SV=1	3	10	10	8	32.9	28.585	633960000	562020000	643010000	622390000	550940000	344400000	573930000	320090000	227400000	348440000	602464000	362852000	1.66036	0.00407901
sp|P46778|RL21_HUMAN	RPL21	sp|P46778|RL21_HUMAN 60S ribosomal protein L21 OS=Homo sapiens OX=9606 GN=RPL21 PE=1 SV=2	1	6	6	6	35	18.565	580830000	637140000	443040000	481910000	267720000	226220000	426140000	307480000	201970000	290970000	482128000	290556000	1.65933	0.0336031
sp|Q01082|SPTB2_HUMAN	SPTBN1	sp|Q01082|SPTB2_HUMAN Spectrin beta chain, non-erythrocytic 1 OS=Homo sapiens OX=9606 GN=SPTBN1 PE=1 SV=2	1	30	30	29	14.4	274.61	122140000	165230000	259980000	71929000	101480000	119110000	75169000	63013000	84706000	93401000	144151800	87079800	1.6554	0.132143
sp|P31948|STIP1_HUMAN	STIP1	sp|P31948|STIP1_HUMAN Stress-induced-phosphoprotein 1 OS=Homo sapiens OX=9606 GN=STIP1 PE=1 SV=1	1	19	19	19	33.7	62.639	131280000	137230000	208040000	145900000	357350000	91810000	96262000	98032000	83874000	222320000	195960000	118459600	1.65423	0.159495
sp|P15311|EZRI_HUMAN	EZR	sp|P15311|EZRI_HUMAN Ezrin OS=Homo sapiens OX=9606 GN=EZR PE=1 SV=4	1	28	20	19	44.9	69.412	210900000	332970000	393030000	212350000	408720000	153820000	223650000	145580000	119350000	300310000	311594000	188542000	1.65265	0.0517833
sp|Q9H0D6|XRN2_HUMAN	XRN2	sp|Q9H0D6|XRN2_HUMAN 5-3 exoribonuclease 2 OS=Homo sapiens OX=9606 GN=XRN2 PE=1 SV=1	1	10	10	10	14.1	108.58	36703000	26365000	67095000	31602000	49454000	25626000	23225000	19222000	14427000	45365000	42243800	25573000	1.65189	0.101779
sp|Q99832|TCPH_HUMAN	CCT7	sp|Q99832|TCPH_HUMAN T-complex protein 1 subunit eta OS=Homo sapiens OX=9606 GN=CCT7 PE=1 SV=2	1	20	20	20	51.9	59.366	87347000	147610000	199040000	114490000	231030000	40922000	59681000	106850000	106640000	159370000	155903400	94692600	1.64642	0.105969
sp|Q16543|CDC37_HUMAN	CDC37	sp|Q16543|CDC37_HUMAN Hsp90 co-chaperone Cdc37 OS=Homo sapiens OX=9606 GN=CDC37 PE=1 SV=1	1	7	7	7	24.3	44.468	59597000	89422000	65067000	71744000	118960000	44896000	37453000	41797000	52967000	68873000	80958000	49197200	1.64558	0.0302898
sp|Q14498|RBM39_HUMAN	RBM39	sp|Q14498|RBM39_HUMAN RNA-binding protein 39 OS=Homo sapiens OX=9606 GN=RBM39 PE=1 SV=2	1	6	6	6	14.2	59.379	25547000	20851000	21260000	21946000	35858000			14586000	14216000	16978000	25092400	15260000	1.64433	0.041674
sp|O75937|DNJC8_HUMAN	DNAJC8	sp|O75937|DNJC8_HUMAN DnaJ homolog subfamily C member 8 OS=Homo sapiens OX=9606 GN=DNAJC8 PE=1 SV=2	1	5	5	5	24.1	29.841	104070000	165480000	122220000	151960000	133660000	70486000	56864000	76242000	70839000	137540000	135478000	82394200	1.64427	0.0175817
sp|Q7Z406|MYH14_HUMAN	MYH14	sp|Q7Z406|MYH14_HUMAN Myosin-14 OS=Homo sapiens OX=9606 GN=MYH14 PE=1 SV=2	1	18	11	11	9.3	227.87	33768000	73536000	112100000	32974000	26208000			41563000	33644000	26463000	55717200	33890000	1.64406	0.360884
sp|O14979|HNRDL_HUMAN	HNRNPDL	sp|O14979|HNRDL_HUMAN Heterogeneous nuclear ribonucleoprotein D-like OS=Homo sapiens OX=9606 GN=HNRNPDL PE=1 SV=3	1	10	9	9	24.5	46.437	153730000	100180000	144400000	133100000	146120000	88204000	41674000	76903000	55662000	151200000	135506000	82728600	1.63796	0.0372205
sp|P10412|H14_HUMAN	H1-4	sp|P10412|H14_HUMAN Histone H1.4 OS=Homo sapiens OX=9606 GN=H1-4 PE=1 SV=2	1	17	17	5	51.1	21.865	13956000000	16265000000	2767400000	6465500000	9755500000	5767000000	8440500000	1816300000	2781900000	11251000000	9841880000	6011340000	1.63722	0.238752
sp|O95373|IPO7_HUMAN	IPO7	sp|O95373|IPO7_HUMAN Importin-7 OS=Homo sapiens OX=9606 GN=IPO7 PE=1 SV=1	1	13	13	13	16.6	119.52	13284000	15547000	19821000	13206000	55859000	12642000		13110000	9483900	22383000	23543400	14404725	1.63442	0.371769
sp|P63313|TYB10_HUMAN	TMSB10	sp|P63313|TYB10_HUMAN Thymosin beta-10 OS=Homo sapiens OX=9606 GN=TMSB10 PE=1 SV=2	1	3	2	2	50	5.0256	122690000	248800000	84585000	238600000	73451000	159460000	115550000	66842000	67000000	61801000	153625200	94130600	1.63204	0.196636
sp|Q13242|SRSF9_HUMAN	SRSF9	sp|Q13242|SRSF9_HUMAN Serine/arginine-rich splicing factor 9 OS=Homo sapiens OX=9606 GN=SRSF9 PE=1 SV=1	1	6	6	6	28.1	25.542	270990000	291670000	234080000	243410000	116010000	247430000	115810000	169910000	95407000	79856000	231232000	141682600	1.63204	0.0717607
sp|Q9HCD5|NCOA5_HUMAN	NCOA5	sp|Q9HCD5|NCOA5_HUMAN Nuclear receptor coactivator 5 OS=Homo sapiens OX=9606 GN=NCOA5 PE=1 SV=2	1	6	6	6	13.8	65.536	50949000	48311000	53181000	57871000	33585000	44735000		35408000	17308000	22109000	48779400	29890000	1.63196	0.0343223
sp|Q15366|PCBP2_HUMAN	PCBP2	sp|Q15366|PCBP2_HUMAN Poly(rC)-binding protein 2 OS=Homo sapiens OX=9606 GN=PCBP2 PE=1 SV=1	1	14	9	8	54.2	38.58	201540000	183980000	232320000	219730000	292470000	152260000	120750000	143280000	105610000	171160000	226008000	138612000	1.63051	0.00393769
sp|Q8N684|CPSF7_HUMAN	CPSF7	sp|Q8N684|CPSF7_HUMAN Cleavage and polyadenylation specificity factor subunit 7 OS=Homo sapiens OX=9606 GN=CPSF7 PE=1 SV=1	1	7	7	7	20.2	52.049	74705000	63163000	50243000	63305000	48627000	48836000	38341000	35986000	26804000	34315000	60008600	36856400	1.62817	0.00473933
sp|P38159|RBMX_HUMAN;sp|O75526|RMXL2_HUMAN;sp|Q8N7X1|RMXL3_HUMAN	RBMX	sp|P38159|RBMX_HUMAN RNA-binding motif protein, X chromosome OS=Homo sapiens OX=9606 GN=RBMX PE=1 SV=3	3	21	21	6	49.9	42.331	3542500000	3323700000	2285700000	2678500000	1552000000	2698300000	1328000000	1736000000	1275400000	1188300000	2676480000	1645200000	1.62684	0.0533792
sp|P18206|VINC_HUMAN	VCL	sp|P18206|VINC_HUMAN Vinculin OS=Homo sapiens OX=9606 GN=VCL PE=1 SV=4	1	53	53	53	54.5	123.8	1102300000	1365900000	1055000000	914940000	991950000	578300000	605820000	639030000	771420000	746930000	1086018000	668300000	1.62505	0.00124549
sp|P05204|HMGN2_HUMAN	HMGN2	sp|P05204|HMGN2_HUMAN Non-histone chromosomal protein HMG-17 OS=Homo sapiens OX=9606 GN=HMGN2 PE=1 SV=3	1	4	4	3	38.9	9.3926	660100000	708750000	72271000	499280000	122040000	207450000	639490000	165840000	122550000	135660000	412488200	254198000	1.6227	0.366336
sp|P05455|LA_HUMAN	SSB	sp|P05455|LA_HUMAN Lupus La protein OS=Homo sapiens OX=9606 GN=SSB PE=1 SV=2	1	17	17	17	44.6	46.836	208100000	209130000	170720000	190300000	269680000	53892000	94693000	125780000	114860000	256600000	209586000	129165000	1.62262	0.0669245
sp|P09669|COX6C_HUMAN	COX6C	sp|P09669|COX6C_HUMAN Cytochrome c oxidase subunit 6C OS=Homo sapiens OX=9606 GN=COX6C PE=1 SV=2	1	3	3	3	36	8.7813	231700000	244330000	151740000	284570000	115200000	122080000	184280000	135420000	165290000	26607000	205508000	126735400	1.62155	0.0941028
sp|Q7Z6Z7|HUWE1_HUMAN	HUWE1	sp|Q7Z6Z7|HUWE1_HUMAN E3 ubiquitin-protein ligase HUWE1 OS=Homo sapiens OX=9606 GN=HUWE1 PE=1 SV=3	1	26	26	26	7.6	481.89	91218000	80025000	199350000	69043000	123290000	88964000	65100000	54318000	39932000	98876000	112585200	69438000	1.62138	0.134356
sp|P53618|COPB_HUMAN	COPB1	sp|P53618|COPB_HUMAN Coatomer subunit beta OS=Homo sapiens OX=9606 GN=COPB1 PE=1 SV=3	1	19	19	19	29.5	107.14		2838300	24774000	13771000	42644000	19650000		8688800		10546000	21006825	12961600	1.6207	0.475619
sp|P20810|ICAL_HUMAN	CAST	sp|P20810|ICAL_HUMAN Calpastatin OS=Homo sapiens OX=9606 GN=CAST PE=1 SV=4	1	11	11	11	22.5	76.572	37698000	45609000	64056000	20866000	30452000	16071000	15463000	31845000	17973000	41418000	39736200	24554000	1.61832	0.128858
sp|O43765|SGTA_HUMAN	SGTA	sp|O43765|SGTA_HUMAN Small glutamine-rich tetratricopeptide repeat-containing protein alpha OS=Homo sapiens OX=9606 GN=SGTA PE=1 SV=1	1	6	6	6	24	34.063	20541000	23571000	22819000	35127000	21949000		18400000	10187000	15035000	17768000	24801400	15347500	1.61599	0.0274074
sp|Q9Y646|CBPQ_HUMAN	CPQ	sp|Q9Y646|CBPQ_HUMAN Carboxypeptidase Q OS=Homo sapiens OX=9606 GN=CPQ PE=1 SV=1	1	3	3	3	6.4	51.887	15007000	12646000	9357600	35380000	19141000	15092000	15634000	5222900	9843900	10895000	18306320	11337560	1.61466	0.195818
sp|Q9UGI8|TES_HUMAN	TES	sp|Q9UGI8|TES_HUMAN Testin OS=Homo sapiens OX=9606 GN=TES PE=1 SV=1	1	10	10	10	26.1	47.996	55395000	48133000	119200000	62293000	51484000		45235000	40033000	41453000	40017000	67301000	41684500	1.61453	0.131254
sp|Q14683|SMC1A_HUMAN	SMC1A	sp|Q14683|SMC1A_HUMAN Structural maintenance of chromosomes protein 1A OS=Homo sapiens OX=9606 GN=SMC1A PE=1 SV=2	1	11	11	11	9.4	143.23	88173000	156450000	546520000		416610000	113390000	190340000		173820000	271850000	301938250	187350000	1.61163	0.348823
sp|P62273|RS29_HUMAN	RPS29	sp|P62273|RS29_HUMAN 40S ribosomal protein S29 OS=Homo sapiens OX=9606 GN=RPS29 PE=1 SV=2	1	4	4	4	46.4	6.6767	530710000	252430000	236470000	230550000	110770000	233730000	162330000	226510000	111970000	110240000	272186000	168956000	1.61099	0.2024
sp|P49411|EFTU_HUMAN	TUFM	sp|P49411|EFTU_HUMAN Elongation factor Tu, mitochondrial OS=Homo sapiens OX=9606 GN=TUFM PE=1 SV=2	1	26	26	26	62.2	49.541	801020000	625140000	1080200000	1012100000	1287400000	339200000	216470000	841680000	703060000	885050000	961172000	597092000	1.60976	0.0738073
sp|Q96PU8|QKI_HUMAN	QKI	sp|Q96PU8|QKI_HUMAN Protein quaking OS=Homo sapiens OX=9606 GN=QKI PE=1 SV=1	1	5	5	5	21.1	37.67	16134000	10575000	21216000	22249000	26440000		10680000	9246200	9725500	18385000	19322800	12009175	1.609	0.0836444
sp|P50991|TCPD_HUMAN	CCT4	sp|P50991|TCPD_HUMAN T-complex protein 1 subunit delta OS=Homo sapiens OX=9606 GN=CCT4 PE=1 SV=4	1	23	23	23	49.4	57.924	188830000	286190000	394010000	291760000	383840000	140020000	128610000	203160000	165510000	323070000	308926000	192074000	1.60837	0.0525634
sp|Q8IXM2|BAP18_HUMAN	BAP18	sp|Q8IXM2|BAP18_HUMAN Chromatin complexes subunit BAP18 OS=Homo sapiens OX=9606 GN=BAP18 PE=1 SV=1	1	3	3	3	21.5	17.9	13172000	28423000	8177600	8962200	9178000		9805500	7759800	6717300	9555000	13582560	8459400	1.60562	0.279289
sp|Q7Z2K6|ERMP1_HUMAN	ERMP1	sp|Q7Z2K6|ERMP1_HUMAN Endoplasmic reticulum metallopeptidase 1 OS=Homo sapiens OX=9606 GN=ERMP1 PE=1 SV=2	1	9	9	9	11.4	100.23	12539000		16057000	13354000	37289000		15079000	7177900	13490000	13619000	19809750	12341475	1.60514	0.26899
sp|P08579|RU2B_HUMAN	SNRPB2	sp|P08579|RU2B_HUMAN U2 small nuclear ribonucleoprotein B OS=Homo sapiens OX=9606 GN=SNRPB2 PE=1 SV=1	1	7	5	5	32	25.486	215290000	256410000	177000000	185900000	118400000	143190000	166050000	109660000	79316000	96376000	190600000	118918400	1.60278	0.0321706
sp|P16615|AT2A2_HUMAN;sp|O14983|AT2A1_HUMAN	ATP2A2	sp|P16615|AT2A2_HUMAN Sarcoplasmic/endoplasmic reticulum calcium ATPase 2 OS=Homo sapiens OX=9606 GN=ATP2A2 PE=1 SV=1	2	24	24	18	30.1	114.76	33838000	52348000	72702000	43326000	139540000	13556000	51110000	40032000	52477000	56276000	68350800	42690200	1.60109	0.245055
sp|P68104|EF1A1_HUMAN;sp|Q5VTE0|EF1A3_HUMAN	EEF1A1	sp|P68104|EF1A1_HUMAN Elongation factor 1-alpha 1 OS=Homo sapiens OX=9606 GN=EEF1A1 PE=1 SV=1;sp|Q5VTE0|EF1A3_HUMAN Putative elongation factor 1-alpha-like 3 OS=Homo sapiens OX=9606 GN=EEF1A1P5 PE=5 SV=1	2	27	27	17	61.3	50.14	4120400000	5836000000	5590100000	5089100000	6592500000	2760700000	2811300000	3553800000	3038700000	4861900000	5445620000	3405280000	1.59917	0.00696535
sp|P09661|RU2A_HUMAN	SNRPA1	sp|P09661|RU2A_HUMAN U2 small nuclear ribonucleoprotein A OS=Homo sapiens OX=9606 GN=SNRPA1 PE=1 SV=2	1	7	7	7	31.8	28.415	145380000	153230000	120580000	114970000	94950000	95770000	117990000	59374000	54936000	65440000	125822000	78702000	1.59871	0.0190692
sp|P31942|HNRH3_HUMAN	HNRNPH3	sp|P31942|HNRH3_HUMAN Heterogeneous nuclear ribonucleoprotein H3 OS=Homo sapiens OX=9606 GN=HNRNPH3 PE=1 SV=2	1	10	9	9	40.8	36.926	748180000	618690000	578370000	652460000	311700000	603940000	266590000	451780000	213120000	284760000	581880000	364038000	1.5984	0.0666353
sp|P68402|PA1B2_HUMAN	PAFAH1B2	sp|P68402|PA1B2_HUMAN Platelet-activating factor acetylhydrolase IB subunit alpha2 OS=Homo sapiens OX=9606 GN=PAFAH1B2 PE=1 SV=1	1	2	2	2	12.2	25.569	36278000	38880000	50642000	49279000	43560000	32351000		8107900	35888000	33181000	43727800	27381975	1.59696	0.0404087
sp|Q96HC4|PDLI5_HUMAN	PDLIM5	sp|Q96HC4|PDLI5_HUMAN PDZ and LIM domain protein 5 OS=Homo sapiens OX=9606 GN=PDLIM5 PE=1 SV=5	1	11	11	11	22.8	63.944	46042000	85015000	93968000	62638000	98883000		34735000	60532000	54125000	44433000	77309200	48456250	1.59544	0.0523213
sp|P11766|ADHX_HUMAN	ADH5	sp|P11766|ADHX_HUMAN Alcohol dehydrogenase class-3 OS=Homo sapiens OX=9606 GN=ADH5 PE=1 SV=4	1	15	15	15	43	39.724	236290000	160360000	287730000	331190000	695150000	123480000	171820000	261300000	256820000	259700000	342144000	214624000	1.59416	0.224949
sp|P62942|FKB1A_HUMAN	FKBP1A	sp|P62942|FKB1A_HUMAN Peptidyl-prolyl cis-trans isomerase FKBP1A OS=Homo sapiens OX=9606 GN=FKBP1A PE=1 SV=2	1	6	6	6	41.7	11.951	210560000	250870000	226060000	369540000	132810000	148690000	201670000	149990000	133890000	112730000	237968000	149394000	1.59289	0.0631555
sp|Q86U42|PABP2_HUMAN	PABPN1	sp|Q86U42|PABP2_HUMAN Polyadenylate-binding protein 2 OS=Homo sapiens OX=9606 GN=PABPN1 PE=1 SV=3	1	6	6	6	26.5	32.749	156750000	133920000	85427000	174590000	58482000	97576000	50973000	76328000	52040000	107400000	121833800	76863400	1.58507	0.105342
sp|Q9BZZ5|API5_HUMAN	API5	sp|Q9BZZ5|API5_HUMAN Apoptosis inhibitor 5 OS=Homo sapiens OX=9606 GN=API5 PE=1 SV=3	1	7	7	7	17.9	59.004	41487000	45618000	49158000	54934000	55433000		19259000	28869000	30727000	45810000	49326000	31166250	1.58267	0.0153814
sp|Q9UJU6|DBNL_HUMAN	DBNL	sp|Q9UJU6|DBNL_HUMAN Drebrin-like protein OS=Homo sapiens OX=9606 GN=DBNL PE=1 SV=1	1	12	12	12	35.1	48.207	82151000	128490000	197260000	94656000	102910000	60916000	31520000	110760000	90507000	89478000	121093400	76636200	1.58011	0.10963
sp|O00442|RTCA_HUMAN	RTCA	sp|O00442|RTCA_HUMAN RNA 3-terminal phosphate cyclase OS=Homo sapiens OX=9606 GN=RTCA PE=1 SV=1	1	5	5	5	20.2	39.336			6067600	4334100	7118700			4085400	2622200	4383900	5.84013e+06	3.69717e+06	1.57962	0.0934417
sp|P12004|PCNA_HUMAN	PCNA	sp|P12004|PCNA_HUMAN Proliferating cell nuclear antigen OS=Homo sapiens OX=9606 GN=PCNA PE=1 SV=1	1	9	9	9	42.1	28.768	102860000	68090000	52970000	100790000	107260000		55787000	28940000	40969000	93276000	86394000	54743000	1.57817	0.111658
sp|Q04917|1433F_HUMAN	YWHAH	sp|Q04917|1433F_HUMAN 14-3-3 protein eta OS=Homo sapiens OX=9606 GN=YWHAH PE=1 SV=4	1	13	9	9	54.1	28.218	204230000	213950000	217110000	267530000	110690000	71431000	138360000	195440000	134490000	103560000	202702000	128656200	1.57553	0.0538505
sp|Q92522|H1X_HUMAN	H1-10	sp|Q92522|H1X_HUMAN Histone H1.10 OS=Homo sapiens OX=9606 GN=H1-10 PE=1 SV=1	1	9	9	9	39.4	22.487	1433200000	1162900000	463370000	863120000	547950000	738200000	643410000	444920000	530540000	480590000	894108000	567532000	1.57543	0.125316
sp|P22626|ROA2_HUMAN	HNRNPA2B1	sp|P22626|ROA2_HUMAN Heterogeneous nuclear ribonucleoproteins A2/B1 OS=Homo sapiens OX=9606 GN=HNRNPA2B1 PE=1 SV=2	1	23	23	22	63.2	37.429	12393000000	9320400000	9858500000	10145000000	6928600000	7494300000	5394000000	7076600000	5183500000	5736100000	9729100000	6176900000	1.57508	0.00713551
sp|Q9Y2X3|NOP58_HUMAN	NOP58	sp|Q9Y2X3|NOP58_HUMAN Nucleolar protein 58 OS=Homo sapiens OX=9606 GN=NOP58 PE=1 SV=1	1	9	9	9	21.9	59.578	30883000	44095000	31676000	25152000	57981000	24845000			21763000	25701000	37957400	24103000	1.5748	0.129697
sp|P84103|SRSF3_HUMAN	SRSF3	sp|P84103|SRSF3_HUMAN Serine/arginine-rich splicing factor 3 OS=Homo sapiens OX=9606 GN=SRSF3 PE=1 SV=1	1	6	5	5	35.4	19.329	371760000	614250000	506530000	571730000	307550000	461880000	289130000	331260000	243320000	181190000	474364000	301356000	1.5741	0.0503856
sp|P15531|NDKA_HUMAN	NME1	sp|P15531|NDKA_HUMAN Nucleoside diphosphate kinase A OS=Homo sapiens OX=9606 GN=NME1 PE=1 SV=1	1	10	10	6	69.7	17.149	902470000	1309800000	1191600000	1721800000	829830000	763710000	852720000	712920000	599380000	858470000	1191100000	757440000	1.57253	0.0315549
sp|P53990|IST1_HUMAN	IST1	sp|P53990|IST1_HUMAN IST1 homolog OS=Homo sapiens OX=9606 GN=IST1 PE=1 SV=1	1	7	7	7	22.5	39.75	189010000	175990000	216130000	232430000	133550000	76995000	97676000	224970000	83399000	119590000	189422000	120526000	1.57163	0.0639469
sp|Q86VP6|CAND1_HUMAN;sp|O75155|CAND2_HUMAN	CAND1	sp|Q86VP6|CAND1_HUMAN Cullin-associated NEDD8-dissociated protein 1 OS=Homo sapiens OX=9606 GN=CAND1 PE=1 SV=2	2	28	28	28	28.1	136.37	85667000	114470000	183660000	66980000	343280000	17394000	68688000	70851000	70383000	278250000	158811400	101113200	1.57063	0.418916
sp|P48735|IDHP_HUMAN	IDH2	sp|P48735|IDHP_HUMAN Isocitrate dehydrogenase [NADP], mitochondrial OS=Homo sapiens OX=9606 GN=IDH2 PE=1 SV=2	1	23	23	22	50.7	50.909	263970000	298740000	521560000	440420000	989270000	213830000	175500000	356050000	349610000	508450000	502792000	320688000	1.56785	0.238839
sp|Q9H910|JUPI2_HUMAN	JPT2	sp|Q9H910|JUPI2_HUMAN Jupiter microtubule associated homolog 2 OS=Homo sapiens OX=9606 GN=JPT2 PE=1 SV=1	1	6	6	6	43.2	20.063	74162000	101860000	64712000	60905000	42026000	36492000	59552000	39502000	39174000	45234000	68733000	43990800	1.56244	0.0483797
sp|Q9BUL8|PDC10_HUMAN	PDCD10	sp|Q9BUL8|PDC10_HUMAN Programmed cell death protein 10 OS=Homo sapiens OX=9606 GN=PDCD10 PE=1 SV=1	1	6	6	6	30.2	24.701	56613000	34587000	53750000	64659000	44360000	34351000	43756000	35260000	32116000	17344000	50793800	32565400	1.55975	0.0267568
sp|P46940|IQGA1_HUMAN;sp|Q86VI3|IQGA3_HUMAN	IQGAP1	sp|P46940|IQGA1_HUMAN Ras GTPase-activating-like protein IQGAP1 OS=Homo sapiens OX=9606 GN=IQGAP1 PE=1 SV=1	2	57	57	55	42.9	189.25	179060000	305010000	468620000	156180000	296300000	130850000	256610000	138900000	119690000	254970000	281034000	180204000	1.55953	0.152241
sp|P36915|GNL1_HUMAN	GNL1	sp|P36915|GNL1_HUMAN Guanine nucleotide-binding protein-like 1 OS=Homo sapiens OX=9606 GN=GNL1 PE=1 SV=2	1	4	4	4	7.1	68.66	9800900			21549000	9453300	10678000			7300800	8185800	1.36011e+07	8.72153e+06	1.55948	0.299985
sp|P31040|SDHA_HUMAN	SDHA	sp|P31040|SDHA_HUMAN Succinate dehydrogenase [ubiquinone] flavoprotein subunit, mitochondrial OS=Homo sapiens OX=9606 GN=SDHA PE=1 SV=2	1	15	15	15	27.4	72.691	115390000	68077000	313960000	216690000	251490000	53204000	69686000	181180000	144060000	171200000	193121400	123866000	1.55912	0.219703
sp|O15144|ARPC2_HUMAN	ARPC2	sp|O15144|ARPC2_HUMAN Actin-related protein 2/3 complex subunit 2 OS=Homo sapiens OX=9606 GN=ARPC2 PE=1 SV=1	1	11	11	11	36	34.333	302020000	367740000	494900000	401810000	272110000	134970000	322940000	265940000	188060000	267540000	367716000	235890000	1.55885	0.0332885
sp|Q12874|SF3A3_HUMAN	SF3A3	sp|Q12874|SF3A3_HUMAN Splicing factor 3A subunit 3 OS=Homo sapiens OX=9606 GN=SF3A3 PE=1 SV=1	1	8	8	8	18.2	58.848	22040000	21396000	31934000	25156000	55096000	22514000	18844000	12854000	12793000	32853000	31124400	19971600	1.55843	0.164762
sp|Q9UMS4|PRP19_HUMAN	PRPF19	sp|Q9UMS4|PRP19_HUMAN Pre-mRNA-processing factor 19 OS=Homo sapiens OX=9606 GN=PRPF19 PE=1 SV=1	1	9	9	9	20.6	55.18	37872000	34067000	72083000	49386000	86662000		16505000	22165000		69270000	56014000	35980000	1.55681	0.313433
sp|P83916|CBX1_HUMAN	CBX1	sp|P83916|CBX1_HUMAN Chromobox protein homolog 1 OS=Homo sapiens OX=9606 GN=CBX1 PE=1 SV=1	1	4	3	3	30.3	21.418	27809000	20323000	21991000	62617000	28128000		18410000	20305000	17250000	26766000	32173600	20682750	1.55558	0.242481
sp|Q9Y3U8|RL36_HUMAN	RPL36	sp|Q9Y3U8|RL36_HUMAN 60S ribosomal protein L36 OS=Homo sapiens OX=9606 GN=RPL36 PE=1 SV=3	1	5	5	5	30.5	12.254	348620000	331590000	226820000	194590000	142000000	193030000	199100000	154630000	103260000	151420000	248724000	160288000	1.55173	0.0756782
sp|Q9NR28|DBLOH_HUMAN	DIABLO	sp|Q9NR28|DBLOH_HUMAN Diablo homolog, mitochondrial OS=Homo sapiens OX=9606 GN=DIABLO PE=1 SV=1	1	6	6	6	29.3	27.131	90762000	56640000	67659000	130350000	96406000	73177000	63184000	58218000	38526000	52189000	88363400	57058800	1.54864	0.0561211
sp|O00571|DDX3X_HUMAN;sp|O15523|DDX3Y_HUMAN;sp|Q9NQI0|DDX4_HUMAN	DDX3X	sp|O00571|DDX3X_HUMAN ATP-dependent RNA helicase DDX3X OS=Homo sapiens OX=9606 GN=DDX3X PE=1 SV=3;sp|O15523|DDX3Y_HUMAN ATP-dependent RNA helicase DDX3Y OS=Homo sapiens OX=9606 GN=DDX3Y PE=1 SV=2	3	21	20	20	39.9	73.243	168970000	197600000	249650000	175620000	234030000	108350000	82885000	155480000	121650000	194070000	205174000	132487000	1.54863	0.0197837
sp|Q9H6Z4|RANB3_HUMAN	RANBP3	sp|Q9H6Z4|RANB3_HUMAN Ran-binding protein 3 OS=Homo sapiens OX=9606 GN=RANBP3 PE=1 SV=1	1	6	6	6	12.5	60.209	27887000	28955000	36256000	24838000	32607000		18829000		18275000	21272000	30108600	1.94587e+07	1.54731	0.00782879
sp|P62312|LSM6_HUMAN	LSM6	sp|P62312|LSM6_HUMAN U6 snRNA-associated Sm-like protein LSm6 OS=Homo sapiens OX=9606 GN=LSM6 PE=1 SV=1	1	5	5	5	43.8	9.1275	301400000	146470000	194820000	286150000	103550000	181660000	192750000	152010000	84123000	56702000	206478000	133449000	1.54724	0.158908
sp|Q96DH6|MSI2H_HUMAN	MSI2	sp|Q96DH6|MSI2H_HUMAN RNA-binding protein Musashi homolog 2 OS=Homo sapiens OX=9606 GN=MSI2 PE=1 SV=1	1	5	5	5	22	35.196	11863000	8761900	13514000	17059000	14445000	9467400	7575500	7825800	7442800	10204000	13128580	8503100	1.54398	0.0144646
sp|P11387|TOP1_HUMAN;sp|Q969P6|TOP1M_HUMAN	TOP1	sp|P11387|TOP1_HUMAN DNA topoisomerase 1 OS=Homo sapiens OX=9606 GN=TOP1 PE=1 SV=2	2	14	14	14	21.7	90.725	35898000	47282000		31497000	117500000		26453000		17455000	68977000	58044250	3.76283e+07	1.54257	0.487324
sp|P05141|ADT2_HUMAN;sp|Q9H0C2|ADT4_HUMAN	SLC25A5	sp|P05141|ADT2_HUMAN ADP/ATP translocase 2 OS=Homo sapiens OX=9606 GN=SLC25A5 PE=1 SV=7	2	14	5	5	42.6	32.852	39477000	41066000	70584000	81945000	80251000	24435000	47857000	45839000	44328000	40762000	62664600	40644200	1.54178	0.064042
sp|Q9BV40|VAMP8_HUMAN	VAMP8	sp|Q9BV40|VAMP8_HUMAN Vesicle-associated membrane protein 8 OS=Homo sapiens OX=9606 GN=VAMP8 PE=1 SV=1	1	6	6	6	53	11.438	51886000	74187000	64999000	95144000		38487000	66594000	63277000	31176000	32722000	71554000	46451200	1.54041	0.0710164
sp|P12814|ACTN1_HUMAN	ACTN1	sp|P12814|ACTN1_HUMAN Alpha-actinin-1 OS=Homo sapiens OX=9606 GN=ACTN1 PE=1 SV=2	1	53	33	29	65.6	103.06	445120000	473520000	767900000	532770000	517360000	296820000	390600000	287550000	392900000	409170000	547334000	355408000	1.54002	0.0158362
sp|P41250|GARS_HUMAN	GARS1	sp|P41250|GARS_HUMAN Glycine--tRNA ligase OS=Homo sapiens OX=9606 GN=GARS1 PE=1 SV=3	1	16	16	16	27.6	83.165	45661000	40097000	85741000	75386000	58263000	10214000	34184000	41764000	46319000	65752000	61029600	39646600	1.53934	0.125535
sp|Q9BSD7|NTPCR_HUMAN	NTPCR	sp|Q9BSD7|NTPCR_HUMAN Cancer-related nucleoside-triphosphatase OS=Homo sapiens OX=9606 GN=NTPCR PE=1 SV=1	1	9	9	9	63.7	20.713	39664000		34366000	54491000	15857000	23863000		25423000	22737000	21770000	36094500	23448250	1.53933	0.165735
sp|Q92905|CSN5_HUMAN	COPS5	sp|Q92905|CSN5_HUMAN COP9 signalosome complex subunit 5 OS=Homo sapiens OX=9606 GN=COPS5 PE=1 SV=4	1	7	7	7	21.3	37.578	22254000	49333000	38757000	40789000	44247000	22771000	20704000	27877000	23399000	32206000	39076000	25391400	1.53895	0.0259379
sp|Q9UJZ1|STML2_HUMAN	STOML2	sp|Q9UJZ1|STML2_HUMAN Stomatin-like protein 2, mitochondrial OS=Homo sapiens OX=9606 GN=STOML2 PE=1 SV=1	1	10	10	10	45.8	38.534	51448000	31248000	72921000	127070000	76944000	44003000	19609000	48615000	44635000	76895000	71926200	46751400	1.53848	0.209372
sp|O43776|SYNC_HUMAN;REV__sp|H7BZ55|CRCC2_HUMAN	NARS1	sp|O43776|SYNC_HUMAN Asparagine--tRNA ligase, cytoplasmic OS=Homo sapiens OX=9606 GN=NARS1 PE=1 SV=1	2	17	17	17	40	62.942	112210000	76751000	154710000	104140000	183020000	58821000	21626000	99481000	97675000	133450000	126166200	82210600	1.53467	0.141813
sp|P13473|LAMP2_HUMAN	LAMP2	sp|P13473|LAMP2_HUMAN Lysosome-associated membrane glycoprotein 2 OS=Homo sapiens OX=9606 GN=LAMP2 PE=1 SV=2	1	4	4	4	8.8	44.96	112000000	80841000	124640000	239630000	59558000	132590000	62149000	65552000	75689000	66329000	123333800	80461800	1.53282	0.241976
sp|Q9BXW7|HDHD5_HUMAN	HDHD5	sp|Q9BXW7|HDHD5_HUMAN Haloacid dehalogenase-like hydrolase domain-containing 5 OS=Homo sapiens OX=9606 GN=HDHD5 PE=1 SV=1	1	6	6	6	18.4	46.321	22288000	10689000	15229000	29464000	42348000			15905000	11380000	19759000	24003600	1.56813e+07	1.53071	0.318524
sp|Q12931|TRAP1_HUMAN	TRAP1	sp|Q12931|TRAP1_HUMAN Heat shock protein 75 kDa, mitochondrial OS=Homo sapiens OX=9606 GN=TRAP1 PE=1 SV=3	1	23	23	23	38.8	80.109	68881000	82478000	88866000	86757000	191650000	22688000	77930000	60716000	61195000	116350000	103726400	67775800	1.53043	0.218471
sp|P34932|HSP74_HUMAN	HSPA4	sp|P34932|HSP74_HUMAN Heat shock 70 kDa protein 4 OS=Homo sapiens OX=9606 GN=HSPA4 PE=1 SV=4	1	33	33	30	49.5	94.33	120820000	159720000	208660000	171550000	352470000	101820000	143660000	93010000	105670000	218650000	202644000	132562000	1.52867	0.168053
sp|P61970|NTF2_HUMAN	NUTF2	sp|P61970|NTF2_HUMAN Nuclear transport factor 2 OS=Homo sapiens OX=9606 GN=NUTF2 PE=1 SV=1	1	6	6	6	74.8	14.478	89996000	74756000	123520000	206550000	115450000	64535000	70240000	80344000	93634000	90508000	122054400	79852200	1.5285	0.110743
sp|O60547|GMDS_HUMAN	GMDS	sp|O60547|GMDS_HUMAN GDP-mannose 4,6 dehydratase OS=Homo sapiens OX=9606 GN=GMDS PE=1 SV=1	1	12	12	12	38.4	41.949	35835000	48331000	75439000	41612000	70101000		50047000	42013000	24420000	25560000	54263600	35510000	1.52812	0.116778
sp|P35659|DEK_HUMAN	DEK	sp|P35659|DEK_HUMAN Protein DEK OS=Homo sapiens OX=9606 GN=DEK PE=1 SV=1	1	9	9	9	26.1	42.674	148170000	135660000	46241000	69477000	104350000	36198000	79745000		34561000	113810000	100779600	66078500	1.52515	0.247725
sp|O75083|WDR1_HUMAN	WDR1	sp|O75083|WDR1_HUMAN WD repeat-containing protein 1 OS=Homo sapiens OX=9606 GN=WDR1 PE=1 SV=4	1	25	25	25	55.1	66.193	482130000	376790000	823740000	628020000	395240000	244160000	355410000	376030000	355250000	444970000	541184000	355164000	1.52376	0.0711505
sp|P62333|PRS10_HUMAN	PSMC6	sp|P62333|PRS10_HUMAN 26S proteasome regulatory subunit 10B OS=Homo sapiens OX=9606 GN=PSMC6 PE=1 SV=1	1	15	15	15	45.2	44.172	71180000	89927000	164870000	141310000	147150000	35292000	49276000	87098000	80609000	151060000	122887400	80667000	1.52339	0.155405
sp|P50454|SERPH_HUMAN	SERPINH1	sp|P50454|SERPH_HUMAN Serpin H1 OS=Homo sapiens OX=9606 GN=SERPINH1 PE=1 SV=2	1	21	21	21	59.3	46.44	570790000	594480000	369490000	604780000	1292300000	220660000	699590000	168330000	265990000	900850000	686368000	451084000	1.5216	0.306357
sp|P47897|SYQ_HUMAN	QARS1	sp|P47897|SYQ_HUMAN Glutamine--tRNA ligase OS=Homo sapiens OX=9606 GN=QARS1 PE=1 SV=1	1	22	21	21	37	87.798	34493000	26566000	43296000	29477000	91922000	29773000	24282000	27888000	16556000	50038000	45150800	29707400	1.51985	0.27759
sp|Q9NY33|DPP3_HUMAN	DPP3	sp|Q9NY33|DPP3_HUMAN Dipeptidyl peptidase 3 OS=Homo sapiens OX=9606 GN=DPP3 PE=1 SV=2	1	12	12	12	25.9	82.588	43181000	88043000	63181000	56558000	34211000	27460000	52687000	34271000	28289000	44964000	57034800	37534200	1.51954	0.0996981
sp|P43686|PRS6B_HUMAN	PSMC4	sp|P43686|PRS6B_HUMAN 26S proteasome regulatory subunit 6B OS=Homo sapiens OX=9606 GN=PSMC4 PE=1 SV=2	1	16	16	16	46.7	47.366	95814000	126280000	184300000	170690000	95194000	75153000	57065000	109130000	78251000	122980000	134455600	88515800	1.519	0.0714508
sp|P12955|PEPD_HUMAN	PEPD	sp|P12955|PEPD_HUMAN Xaa-Pro dipeptidase OS=Homo sapiens OX=9606 GN=PEPD PE=1 SV=3	1	10	10	10	25.6	54.548	30425000	32948000	39863000	29983000	32609000	19253000	19422000	17875000	23561000	29365000	33165600	21895200	1.51474	0.00340938
sp|Q8WVJ2|NUDC2_HUMAN	NUDCD2	sp|Q8WVJ2|NUDC2_HUMAN NudC domain-containing protein 2 OS=Homo sapiens OX=9606 GN=NUDCD2 PE=1 SV=1	1	2	2	2	12.7	17.676	56793000	35620000	30924000	43991000		32901000	19553000	35063000	28600000	22079000	41832000	27639200	1.5135	0.0508845
sp|P06454|PTMA_HUMAN	PTMA	sp|P06454|PTMA_HUMAN Prothymosin alpha OS=Homo sapiens OX=9606 GN=PTMA PE=1 SV=2	1	8	8	8	38.7	12.203	2846500000	4776500000	1855000000	3292400000	1830600000	3009900000	1870200000	2262700000	1559400000	949750000	2920200000	1930390000	1.51275	0.162758
sp|P12236|ADT3_HUMAN	SLC25A6	sp|P12236|ADT3_HUMAN ADP/ATP translocase 3 OS=Homo sapiens OX=9606 GN=SLC25A6 PE=1 SV=4	1	15	15	3	56.7	32.866	770840000	623770000	1014400000	1105600000	1092100000	347740000	572110000	762590000	675350000	688820000	921342000	609322000	1.51208	0.0313769
sp|Q13409|DC1I2_HUMAN	DYNC1I2	sp|Q13409|DC1I2_HUMAN Cytoplasmic dynein 1 intermediate chain 2 OS=Homo sapiens OX=9606 GN=DYNC1I2 PE=1 SV=3	1	6	6	6	13.5	71.456	58343000	38515000	61890000	56730000	63595000		39493000		44957000	26300000	55814600	3.69167e+07	1.51191	0.0399011
sp|P62979|RS27A_HUMAN	RPS27A	sp|P62979|RS27A_HUMAN Ubiquitin-40S ribosomal protein S27a OS=Homo sapiens OX=9606 GN=RPS27A PE=1 SV=2	1	10	10	2	55.1	17.965	6333400000	6426800000	3269400000	5160100000	1935900000	3132700000	3276500000	2893200000	2516900000	3478600000	4625120000	3059580000	1.51168	0.118867
sp|P13639|EF2_HUMAN	EEF2	sp|P13639|EF2_HUMAN Elongation factor 2 OS=Homo sapiens OX=9606 GN=EEF2 PE=1 SV=4	1	43	43	42	50.8	95.337	1421700000	1633800000	1963300000	1255600000	2138900000	966950000	628740000	1302700000	871730000	1796600000	1682660000	1113344000	1.51136	0.0603393
sp|Q86V81|THOC4_HUMAN	ALYREF	sp|Q86V81|THOC4_HUMAN THO complex subunit 4 OS=Homo sapiens OX=9606 GN=ALYREF PE=1 SV=3	1	7	7	7	32.3	26.888	604330000	501500000	378780000	490410000	418510000	556600000	337900000	242100000	174690000	274970000	478706000	317252000	1.50891	0.0663696
sp|Q96CS3|FAF2_HUMAN	FAF2	sp|Q96CS3|FAF2_HUMAN FAS-associated factor 2 OS=Homo sapiens OX=9606 GN=FAF2 PE=1 SV=2	1	5	5	5	14.6	52.623	21150000		23409000	23955000	18088000			16163000	13264000	13638000	21650500	14355000	1.50822	0.00879461
sp|P42704|LPPRC_HUMAN	LRPPRC	sp|P42704|LPPRC_HUMAN Leucine-rich PPR motif-containing protein, mitochondrial OS=Homo sapiens OX=9606 GN=LRPPRC PE=1 SV=3	1	40	40	40	34.2	157.9	28780000	19091000	144980000	69771000	307510000		12980000	53080000	34544000	202470000	114026400	75768500	1.50493	0.607654
sp|Q9H2U2|IPYR2_HUMAN	PPA2	sp|Q9H2U2|IPYR2_HUMAN Inorganic pyrophosphatase 2, mitochondrial OS=Homo sapiens OX=9606 GN=PPA2 PE=1 SV=2	1	6	6	6	23.1	37.92	53179000	40057000	47003000	83621000	121670000	26658000	38246000	30833000	43534000	90406000	69106000	45935400	1.50442	0.256836
sp|O15372|EIF3H_HUMAN	EIF3H	sp|O15372|EIF3H_HUMAN Eukaryotic translation initiation factor 3 subunit H OS=Homo sapiens OX=9606 GN=EIF3H PE=1 SV=1	1	7	7	7	28.1	39.93	64626000	46472000	102740000	92263000	59346000	41799000	46224000	45201000	46261000	63570000	73089400	48611000	1.50356	0.0603363
sp|P02545|LMNA_HUMAN;REV__sp|Q5VX52|SPAT1_HUMAN	LMNA	sp|P02545|LMNA_HUMAN Prelamin-A/C OS=Homo sapiens OX=9606 GN=LMNA PE=1 SV=1	2	51	51	49	74.4	74.139	6645300000	5821200000	5268600000	5639000000	7127600000	3395500000	2565100000	4295400000	5001700000	5045300000	6100340000	4060600000	1.50232	0.00848461
sp|P02794|FRIH_HUMAN	FTH1	sp|P02794|FRIH_HUMAN Ferritin heavy chain OS=Homo sapiens OX=9606 GN=FTH1 PE=1 SV=2	1	11	11	11	71.6	21.225	857760000	1090800000	3549800000	3739400000	1795600000	724700000	1862800000	2486800000	1549600000	729560000	2206672000	1470692000	1.50043	0.321119
sp|O96008|TOM40_HUMAN	TOMM40	sp|O96008|TOM40_HUMAN Mitochondrial import receptor subunit TOM40 homolog OS=Homo sapiens OX=9606 GN=TOMM40 PE=1 SV=1	1	4	4	4	12.5	37.893	26691000		25144000	31767000	32435000	32286000	10800000	15616000	17569000	20434000	29009250	19341000	1.49988	0.0630295
sp|P62195|PRS8_HUMAN;sp|Q8NB90|AFG2H_HUMAN	PSMC5	sp|P62195|PRS8_HUMAN 26S proteasome regulatory subunit 8 OS=Homo sapiens OX=9606 GN=PSMC5 PE=1 SV=1	2	20	20	20	60.8	45.626	100080000	115550000	168840000	138240000	145570000	67265000	49185000	103110000	103170000	122970000	133656000	89140000	1.49939	0.0383792
sp|P13797|PLST_HUMAN	PLS3	sp|P13797|PLST_HUMAN Plastin-3 OS=Homo sapiens OX=9606 GN=PLS3 PE=1 SV=4	1	20	15	13	38.6	70.81	68337000	89058000	174530000	88065000	91376000	49931000	72566000	75971000	62986000	79864000	102273200	68263600	1.49821	0.115952
sp|P26440|IVD_HUMAN	IVD	sp|P26440|IVD_HUMAN Isovaleryl-CoA dehydrogenase, mitochondrial OS=Homo sapiens OX=9606 GN=IVD PE=1 SV=2	1	8	8	8	19.2	46.65	75062000	47881000	118820000	94028000	174630000	19915000	90218000	71155000	71138000	88281000	102084200	68141400	1.49812	0.211822
sp|Q99733|NP1L4_HUMAN	NAP1L4	sp|Q99733|NP1L4_HUMAN Nucleosome assembly protein 1-like 4 OS=Homo sapiens OX=9606 GN=NAP1L4 PE=1 SV=1	1	9	9	8	29.1	42.823	113770000	141710000	120060000	130440000	131220000	58252000	89842000	76527000	92457000	108300000	127440000	85075600	1.49796	0.00237232
sp|P51608|MECP2_HUMAN	MECP2	sp|P51608|MECP2_HUMAN Methyl-CpG-binding protein 2 OS=Homo sapiens OX=9606 GN=MECP2 PE=1 SV=1	1	15	15	15	39.9	52.44	402180000	423010000	199910000	249790000	296290000	150720000	209280000	208710000	171660000	309350000	314236000	209944000	1.49676	0.0749774
sp|P52597|HNRPF_HUMAN	HNRNPF	sp|P52597|HNRPF_HUMAN Heterogeneous nuclear ribonucleoprotein F OS=Homo sapiens OX=9606 GN=HNRNPF PE=1 SV=3	1	12	10	10	46.5	45.671	310670000	234120000	341960000	337390000	300640000	222740000	139450000	279850000	147860000	229650000	304956000	203910000	1.49554	0.0151904
sp|P62910|RL32_HUMAN	RPL32	sp|P62910|RL32_HUMAN 60S ribosomal protein L32 OS=Homo sapiens OX=9606 GN=RPL32 PE=1 SV=2	1	6	6	6	43.7	15.86	873890000	485890000	515750000	644970000	306460000	387690000	519090000	355220000	241630000	390290000	565392000	378784000	1.49265	0.110705
sp|P46977|STT3A_HUMAN	STT3A	sp|P46977|STT3A_HUMAN Dolichyl-diphosphooligosaccharide--protein glycosyltransferase subunit STT3A OS=Homo sapiens OX=9606 GN=STT3A PE=1 SV=2	1	9	9	8	11.8	80.529	38067000	52193000	61230000	29928000	121660000	45467000	25349000	27744000	38920000	65580000	60615600	40612000	1.49255	0.292246
sp|Q00688|FKBP3_HUMAN	FKBP3	sp|Q00688|FKBP3_HUMAN Peptidyl-prolyl cis-trans isomerase FKBP3 OS=Homo sapiens OX=9606 GN=FKBP3 PE=1 SV=1	1	7	7	7	34.4	25.177	169570000	167810000	144790000	253880000	125650000	93849000	148860000	118710000	81980000	134030000	172340000	115485800	1.4923	0.0538543
sp|P31153|METK2_HUMAN;sp|Q00266|METK1_HUMAN	MAT2A	sp|P31153|METK2_HUMAN S-adenosylmethionine synthase isoform type-2 OS=Homo sapiens OX=9606 GN=MAT2A PE=1 SV=1	2	12	12	12	40.3	43.66	238680000	272340000	291740000	230510000	334230000	162450000	158690000	172610000	150540000	272570000	273500000	183372000	1.4915	0.0154357
sp|P50402|EMD_HUMAN	EMD	sp|P50402|EMD_HUMAN Emerin OS=Homo sapiens OX=9606 GN=EMD PE=1 SV=1	1	8	8	8	40.6	28.994	230380000	106930000	140920000	178420000	99773000	111850000	91943000	123820000	92837000	87402000	151284600	101570400	1.48946	0.0838824
sp|P51888|PRELP_HUMAN	PRELP	sp|P51888|PRELP_HUMAN Prolargin OS=Homo sapiens OX=9606 GN=PRELP PE=1 SV=1	1	16	16	16	49.2	43.809	5088600000	6427300000	2664500000	4761200000	1489000000	3202400000	2408600000	2717200000	3384600000	2023600000	4086120000	2747280000	1.48733	0.184061
sp|P63261|ACTG_HUMAN	ACTG1	sp|P63261|ACTG_HUMAN Actin, cytoplasmic 2 OS=Homo sapiens OX=9606 GN=ACTG1 PE=1 SV=1	1	29	1	1	79.5	41.792	24665000	27032000	32742000		9256200	19576000	14186000			13490000	23423800	1.57507e+07	1.48716	0.267472
sp|P34897|GLYM_HUMAN	SHMT2	sp|P34897|GLYM_HUMAN Serine hydroxymethyltransferase, mitochondrial OS=Homo sapiens OX=9606 GN=SHMT2 PE=1 SV=3	1	18	18	17	46	55.992	45587000	48723000	90221000	80778000	257860000	19463000	79954000	62150000	41783000	148480000	104633800	70366000	1.48699	0.468402
sp|Q7Z739|YTHD3_HUMAN;sp|Q9BYJ9|YTHD1_HUMAN	YTHDF3	sp|Q7Z739|YTHD3_HUMAN YTH domain-containing family protein 3 OS=Homo sapiens OX=9606 GN=YTHDF3 PE=1 SV=1;sp|Q9BYJ9|YTHD1_HUMAN YTH domain-containing family protein 1 OS=Homo sapiens OX=9606 GN=YTHDF1 PE=1 SV=1	2	5	5	4	10.6	63.86	14742000	16348000	15159000	15559000	21480000		9126500	9648900		14881000	16657600	11218800	1.48479	0.0428348
sp|P63010|AP2B1_HUMAN	AP2B1	sp|P63010|AP2B1_HUMAN AP-2 complex subunit beta OS=Homo sapiens OX=9606 GN=AP2B1 PE=1 SV=1	1	19	19	9	25.4	104.55	54092000	88593000	89559000	56610000	100350000	64037000	39464000	49945000	45910000	63072000	77840800	52485600	1.48309	0.0434254
sp|Q9NVA2|SEP11_HUMAN	SEPTIN11	sp|Q9NVA2|SEP11_HUMAN Septin-11 OS=Homo sapiens OX=9606 GN=SEPTIN11 PE=1 SV=3	1	12	12	8	33.3	49.398	36283000	34914000	40107000	37367000	98882000	29535000	29072000	30045000	26607000	51906000	49510600	33433000	1.48089	0.258565
sp|P62314|SMD1_HUMAN	SNRPD1	sp|P62314|SMD1_HUMAN Small nuclear ribonucleoprotein Sm D1 OS=Homo sapiens OX=9606 GN=SNRPD1 PE=1 SV=1	1	4	4	4	37	13.281	313500000	333800000	181860000	218970000	115710000	259450000	227570000	102410000	90255000	107710000	232768000	157479000	1.47809	0.201542
sp|O00764|PDXK_HUMAN	PDXK	sp|O00764|PDXK_HUMAN Pyridoxal kinase OS=Homo sapiens OX=9606 GN=PDXK PE=1 SV=1	1	8	8	8	29.2	35.102	90453000	90150000	137760000	104970000	62637000	55173000	26280000	76406000	149120000	21983000	97194000	65792400	1.47728	0.263652
sp|P33241|LSP1_HUMAN	LSP1	sp|P33241|LSP1_HUMAN Lymphocyte-specific protein 1 OS=Homo sapiens OX=9606 GN=LSP1 PE=1 SV=1	1	6	6	6	29.5	37.191		70813000	51792000	15304000	25032000		38884000	21865000		21997000	40735250	27582000	1.47688	0.440257
sp|Q8NE62|CHDH_HUMAN	CHDH	sp|Q8NE62|CHDH_HUMAN Choline dehydrogenase, mitochondrial OS=Homo sapiens OX=9606 GN=CHDH PE=1 SV=2	1	6	6	6	13.3	65.358	31088000	24227000	36810000	28772000	98864000			26868000	31026000	31512000	43952200	29802000	1.47481	0.474116
sp|Q9Y230|RUVB2_HUMAN	RUVBL2	sp|Q9Y230|RUVB2_HUMAN RuvB-like 2 OS=Homo sapiens OX=9606 GN=RUVBL2 PE=1 SV=3	1	17	17	17	41	51.156	124920000	127200000	166430000	147520000	169770000	91318000	113520000	81271000	71568000	141340000	147168000	99803400	1.47458	0.0164226
sp|O75306|NDUS2_HUMAN	NDUFS2	sp|O75306|NDUS2_HUMAN NADH dehydrogenase [ubiquinone] iron-sulfur protein 2, mitochondrial OS=Homo sapiens OX=9606 GN=NDUFS2 PE=1 SV=2	1	9	9	9	20.3	52.545	61171000	51548000	65481000	88694000	46841000	33743000		60535000	29848000	46243000	62747000	42592250	1.4732	0.0902425
sp|Q15365|PCBP1_HUMAN;sp|P57723|PCBP4_HUMAN	PCBP1	sp|Q15365|PCBP1_HUMAN Poly(rC)-binding protein 1 OS=Homo sapiens OX=9606 GN=PCBP1 PE=1 SV=2	2	18	18	13	82.3	37.497	784090000	818690000	1064400000	789460000	826060000	615590000	474880000	661370000	433140000	723130000	856540000	581622000	1.47267	0.00692909
sp|P43487|RANG_HUMAN;sp|Q9C010|IPKB_HUMAN	RANBP1	sp|P43487|RANG_HUMAN Ran-specific GTPase-activating protein OS=Homo sapiens OX=9606 GN=RANBP1 PE=1 SV=1	2	5	5	5	30.3	23.31	58233000	46034000	111500000	92934000	70496000	56335000	59071000	60609000	27200000	54306000	75839400	51504200	1.47249	0.105306
sp|P62328|TYB4_HUMAN;CON__P21752	TMSB4X	sp|P62328|TYB4_HUMAN Thymosin beta-4 OS=Homo sapiens OX=9606 GN=TMSB4X PE=1 SV=2	2	6	6	5	86.4	5.0526	1404000000	3245800000	1414100000	2272600000	702050000	1053700000	1839800000	1122700000	1255300000	868460000	1807710000	1227992000	1.47209	0.250062
sp|Q9Y4W6|AFG32_HUMAN;sp|Q01484|ANK2_HUMAN	AFG3L2	sp|Q9Y4W6|AFG32_HUMAN AFG3-like protein 2 OS=Homo sapiens OX=9606 GN=AFG3L2 PE=1 SV=2	2	6	6	6	7.9	88.583	3766000		14623000	10081000	14682000			5649300	6600300	9748600	10788000	7.33273e+06	1.47121	0.332312
sp|P12429|ANXA3_HUMAN	ANXA3	sp|P12429|ANXA3_HUMAN Annexin A3 OS=Homo sapiens OX=9606 GN=ANXA3 PE=1 SV=3	1	18	18	18	67.5	36.375	536240000	341240000	531930000	544560000	309660000	264150000	367810000	311050000	288880000	306940000	452726000	307766000	1.47101	0.0298689
sp|P50914|RL14_HUMAN	RPL14	sp|P50914|RL14_HUMAN 60S ribosomal protein L14 OS=Homo sapiens OX=9606 GN=RPL14 PE=1 SV=4	1	5	5	5	24.7	23.432	323610000	299280000	275090000	329880000	344930000	155570000	228120000	197950000	146880000	341720000	314558000	214048000	1.46957	0.027081
sp|P05114|HMGN1_HUMAN	HMGN1	sp|P05114|HMGN1_HUMAN Non-histone chromosomal protein HMG-14 OS=Homo sapiens OX=9606 GN=HMGN1 PE=1 SV=3	1	6	6	6	48	10.659	1052800000	831250000	355560000	840060000	453390000	581350000	776610000	303160000	308300000	435210000	706612000	480926000	1.46927	0.191938
sp|Q56VL3|OCAD2_HUMAN	OCIAD2	sp|Q56VL3|OCAD2_HUMAN OCIA domain-containing protein 2 OS=Homo sapiens OX=9606 GN=OCIAD2 PE=1 SV=1	1	7	7	7	39	16.953	28407000	38146000	29221000	42521000	35801000	24683000		25673000	22947000	21616000	34819200	23729750	1.46732	0.00960584
sp|Q14444|CAPR1_HUMAN	CAPRIN1	sp|Q14444|CAPR1_HUMAN Caprin-1 OS=Homo sapiens OX=9606 GN=CAPRIN1 PE=1 SV=2	1	7	7	7	11.4	78.365	93168000	89404000	88178000	62434000	79800000			60739000	36928000	71259000	82596800	5.63087e+07	1.46686	0.0451673
sp|P35998|PRS7_HUMAN	PSMC2	sp|P35998|PRS7_HUMAN 26S proteasome regulatory subunit 7 OS=Homo sapiens OX=9606 GN=PSMC2 PE=1 SV=3	1	17	17	17	46.7	48.633	49789000	52677000	94004000	73959000	79761000	42782000	25154000	46552000	44152000	80150000	70038000	47758000	1.46652	0.106148
sp|P09211|GSTP1_HUMAN	GSTP1	sp|P09211|GSTP1_HUMAN Glutathione S-transferase P OS=Homo sapiens OX=9606 GN=GSTP1 PE=1 SV=2	1	11	11	11	57.1	23.356	1003000000	1053400000	1128900000	848100000	1076100000	574960000	454210000	975810000	868780000	618270000	1021900000	698406000	1.46319	0.0171831
sp|O43598|DNPH1_HUMAN	DNPH1	sp|O43598|DNPH1_HUMAN 2-deoxynucleoside 5-phosphate N-hydrolase 1 OS=Homo sapiens OX=9606 GN=DNPH1 PE=1 SV=1	1	5	5	5	33.9	19.108	86850000	145820000	79967000	79693000	40690000	107240000	77932000	39463000	52829000	18795000	86604000	59251800	1.46163	0.265252
sp|Q9NZM1|MYOF_HUMAN;sp|O75923|DYSF_HUMAN	MYOF	sp|Q9NZM1|MYOF_HUMAN Myoferlin OS=Homo sapiens OX=9606 GN=MYOF PE=1 SV=1	2	24	24	24	15.8	234.71	11962000	26345000	37799000	13976000	37275000	6819200	25536000	8635300	6927900	39251000	25471400	17433880	1.46103	0.372634
sp|P16989|YBOX3_HUMAN	YBX3	sp|P16989|YBOX3_HUMAN Y-box-binding protein 3 OS=Homo sapiens OX=9606 GN=YBX3 PE=1 SV=4	1	8	4	4	32	40.089	97532000	72150000	83444000	102980000	55551000	51859000	42910000	84097000	55003000	48235000	82331400	56420800	1.45924	0.0497447
sp|Q86XP3|DDX42_HUMAN	DDX42	sp|Q86XP3|DDX42_HUMAN ATP-dependent RNA helicase DDX42 OS=Homo sapiens OX=9606 GN=DDX42 PE=1 SV=1	1	8	8	8	11.5	102.97	20706000	12378000	23969000	22611000	35047000	17292000	16518000		14896000	14241000	22942200	15736750	1.45787	0.1275
sp|P83731|RL24_HUMAN	RPL24	sp|P83731|RL24_HUMAN 60S ribosomal protein L24 OS=Homo sapiens OX=9606 GN=RPL24 PE=1 SV=1	1	7	7	7	36.3	17.779	583260000	384010000	399040000	459390000	351650000	230980000	253520000	380650000	293070000	336070000	435470000	298858000	1.45711	0.0238072
sp|P04843|RPN1_HUMAN	RPN1	sp|P04843|RPN1_HUMAN Dolichyl-diphosphooligosaccharide--protein glycosyltransferase subunit 1 OS=Homo sapiens OX=9606 GN=RPN1 PE=1 SV=1	1	30	30	30	58.3	68.569	281020000	233010000	255830000	164520000	558030000	174860000	181400000	124420000	199490000	345600000	298482000	205154000	1.45492	0.26173
sp|P08238|HS90B_HUMAN;sp|Q58FF7|H90B3_HUMAN	HSP90AB1	sp|P08238|HS90B_HUMAN Heat shock protein HSP 90-beta OS=Homo sapiens OX=9606 GN=HSP90AB1 PE=1 SV=4	2	45	45	25	57.7	83.263	1332600000	1641000000	2160000000	1558100000	4101400000	755820000	1454100000	990140000	1177700000	3052200000	2158620000	1485992000	1.45265	0.330033
sp|Q5TEC6|H3PS2_HUMAN	H3-2	sp|Q5TEC6|H3PS2_HUMAN Histone HIST2H3PS2 OS=Homo sapiens OX=9606 GN=H3-2 PE=1 SV=1	1	10	2	2	36.8	15.43	13319000000	15945000000	7354200000	5500500000	3806500000	7158100000	9759000000	5889300000	5146600000	3775200000	9185040000	6345640000	1.44746	0.296369
sp|P48444|COPD_HUMAN	ARCN1	sp|P48444|COPD_HUMAN Coatomer subunit delta OS=Homo sapiens OX=9606 GN=ARCN1 PE=1 SV=1	1	17	17	17	38	57.21	30254000	55578000	65221000	36818000	60559000	33651000	25587000	33984000	30998000	47748000	49686000	34393600	1.44463	0.0843902
sp|P52815|RM12_HUMAN	MRPL12	sp|P52815|RM12_HUMAN 39S ribosomal protein L12, mitochondrial OS=Homo sapiens OX=9606 GN=MRPL12 PE=1 SV=2	1	5	5	5	22.7	21.348	20970000	36027000	14324000	49460000	42721000		27255000	15346000	16660000	31323000	32700400	22646000	1.44398	0.261307
sp|P11142|HSP7C_HUMAN	HSPA8	sp|P11142|HSP7C_HUMAN Heat shock cognate 71 kDa protein OS=Homo sapiens OX=9606 GN=HSPA8 PE=1 SV=1	1	34	34	23	55.4	70.897	2337800000	2953800000	2683100000	2380900000	5026800000	1285200000	2551300000	1462000000	1765900000	3603600000	3076480000	2133600000	1.44192	0.18943
sp|P09486|SPRC_HUMAN	SPARC	sp|P09486|SPRC_HUMAN SPARC OS=Homo sapiens OX=9606 GN=SPARC PE=1 SV=1	1	7	7	7	23.8	34.632	52693000	82263000	29194000	162320000	47054000	12092000	195610000	10703000	19666000	20999000	74704800	51814000	1.44179	0.608961
sp|O00151|PDLI1_HUMAN	PDLIM1	sp|O00151|PDLI1_HUMAN PDZ and LIM domain protein 1 OS=Homo sapiens OX=9606 GN=PDLIM1 PE=1 SV=4	1	11	11	11	44.4	36.071	162350000	173920000	182970000	166800000	111810000	72177000	110320000	136610000	139540000	95402000	159570000	110809800	1.44004	0.025296
sp|O60763|USO1_HUMAN;REV__sp|Q5VZ89|DEN4C_HUMAN	USO1	sp|O60763|USO1_HUMAN General vesicular transport factor p115 OS=Homo sapiens OX=9606 GN=USO1 PE=1 SV=2	2	12	12	12	14.9	107.89	24442000	17342000	40168000	17850000	33650000	16294000	14728000	16468000	11332000	33871000	26690400	18538600	1.43972	0.208896
sp|P62136|PP1A_HUMAN	PPP1CA	sp|P62136|PP1A_HUMAN Serine/threonine-protein phosphatase PP1-alpha catalytic subunit OS=Homo sapiens OX=9606 GN=PPP1CA PE=1 SV=1	1	15	15	4	54.5	37.512	125950000	149250000	219910000	203550000	181290000	99087000	134220000	124700000	102610000	150810000	175990000	122285400	1.43917	0.0264336
sp|P62140|PP1B_HUMAN	PPP1CB	sp|P62140|PP1B_HUMAN Serine/threonine-protein phosphatase PP1-beta catalytic subunit OS=Homo sapiens OX=9606 GN=PPP1CB PE=1 SV=3	1	14	5	5	52.3	37.186	48505000	74550000	72918000	79565000	72892000	64092000	36823000	56332000	42390000	42689000	69686000	48465200	1.43786	0.0212115
sp|Q9Y3B4|SF3B6_HUMAN	SF3B6	sp|Q9Y3B4|SF3B6_HUMAN Splicing factor 3B subunit 6 OS=Homo sapiens OX=9606 GN=SF3B6 PE=1 SV=1	1	4	4	4	38.4	14.585	93957000	90002000	83098000	79809000	72633000	65101000	79694000	55428000	41346000	50309000	83899800	58375600	1.43724	0.00976173
sp|O95456|PSMG1_HUMAN	PSMG1	sp|O95456|PSMG1_HUMAN Proteasome assembly chaperone 1 OS=Homo sapiens OX=9606 GN=PSMG1 PE=1 SV=1	1	4	4	4	18.8	32.854	7256800		14677000	12382000	14284000	6622300		9570700		9184100	12149950	8.45903e+06	1.43633	0.148525
sp|P46781|RS9_HUMAN	RPS9	sp|P46781|RS9_HUMAN 40S ribosomal protein S9 OS=Homo sapiens OX=9606 GN=RPS9 PE=1 SV=3	1	15	15	15	57.7	22.591	1943800000	1702500000	1252100000	1500200000	627010000	1204300000	1262200000	997190000	667320000	760640000	1405122000	978330000	1.43625	0.131712
sp|Q99460|PSMD1_HUMAN	PSMD1	sp|Q99460|PSMD1_HUMAN 26S proteasome non-ATPase regulatory subunit 1 OS=Homo sapiens OX=9606 GN=PSMD1 PE=1 SV=2	1	16	16	16	21.2	105.84	21321000	27561000	45462000	30668000	73262000		18676000	16031000	17244000	58514000	39654800	27616250	1.43592	0.414936
sp|P48643|TCPE_HUMAN	CCT5	sp|P48643|TCPE_HUMAN T-complex protein 1 subunit epsilon OS=Homo sapiens OX=9606 GN=CCT5 PE=1 SV=1	1	20	20	20	44.4	59.67	65994000	112530000	155000000	117300000	190530000	35249000	70363000	82939000	99476000	158630000	128270800	89331400	1.4359	0.219259
sp|Q9NZ45|CISD1_HUMAN	CISD1	sp|Q9NZ45|CISD1_HUMAN CDGSH iron-sulfur domain-containing protein 1 OS=Homo sapiens OX=9606 GN=CISD1 PE=1 SV=1	1	4	4	4	44.4	12.199	25124000		35559000	88530000			31769000	41140000	31249000		4.97377e+07	3.47193e+07	1.43256	0.49223
sp|Q9NXG2|THUM1_HUMAN	THUMPD1	sp|Q9NXG2|THUM1_HUMAN THUMP domain-containing protein 1 OS=Homo sapiens OX=9606 GN=THUMPD1 PE=1 SV=2	1	7	7	7	22.4	39.315	87055000	72756000	105870000	43414000	114310000	52037000	58764000	46566000	41228000	96990000	84681000	59117000	1.43243	0.149453
sp|Q14974|IMB1_HUMAN	KPNB1	sp|Q14974|IMB1_HUMAN Importin subunit beta-1 OS=Homo sapiens OX=9606 GN=KPNB1 PE=1 SV=2	1	26	26	26	36.5	97.169	172150000	239700000	403360000	208850000	368660000	263920000	206120000	151270000	112460000	238640000	278544000	194482000	1.43224	0.153634
sp|Q96AB3|ISOC2_HUMAN	ISOC2	sp|Q96AB3|ISOC2_HUMAN Isochorismatase domain-containing protein 2 OS=Homo sapiens OX=9606 GN=ISOC2 PE=1 SV=1	1	5	5	5	50.7	22.337	29783000	16253000	22623000	43510000	25719000		14883000	21285000	17469000	23506000	27577600	19285750	1.42995	0.170909
sp|P16402|H13_HUMAN;sp|P22492|H1T_HUMAN	H1-3	sp|P16402|H13_HUMAN Histone H1.3 OS=Homo sapiens OX=9606 GN=H1-3 PE=1 SV=2	2	16	5	5	48.9	22.35	281560000	154180000	9927700	21031000	122050000	70422000	146240000	10845000	8993100	175430000	117749740	82386020	1.42924	0.573271
sp|Q99471|PFD5_HUMAN	PFDN5	sp|Q99471|PFD5_HUMAN Prefoldin subunit 5 OS=Homo sapiens OX=9606 GN=PFDN5 PE=1 SV=2	1	4	4	4	36.4	17.328	22442000	37246000	32735000	37876000	25165000		14034000	23638000	27058000	22376000	31092800	21776500	1.42781	0.0671733
sp|Q16270|IBP7_HUMAN	IGFBP7	sp|Q16270|IBP7_HUMAN Insulin-like growth factor-binding protein 7 OS=Homo sapiens OX=9606 GN=IGFBP7 PE=1 SV=1	1	5	5	5	28.7	29.13	23374000	49099000	19551000	32513000	14467000	17264000	41536000	13938000	9504900	15240000	27800800	19496580	1.42593	0.346863
sp|P31946|1433B_HUMAN	YWHAB	sp|P31946|1433B_HUMAN 14-3-3 protein beta/alpha OS=Homo sapiens OX=9606 GN=YWHAB PE=1 SV=3	1	12	5	5	50.8	28.082	825090000	915800000	1001200000	1384100000	598230000	337190000	542250000	1080000000	954610000	405510000	944884000	663912000	1.42321	0.191943
sp|P51858|HDGF_HUMAN	HDGF	sp|P51858|HDGF_HUMAN Hepatoma-derived growth factor OS=Homo sapiens OX=9606 GN=HDGF PE=1 SV=1	1	15	15	15	69.2	26.788	996530000	1180900000	719850000	872450000	573270000	672660000	838190000	512620000	422170000	610690000	868600000	611266000	1.42099	0.0778443
sp|Q9BQA1|MEP50_HUMAN	WDR77	sp|Q9BQA1|MEP50_HUMAN Methylosome protein 50 OS=Homo sapiens OX=9606 GN=WDR77 PE=1 SV=1	1	4	4	4	19	36.724	15421000	8250300	18966000	19087000	16112000			8553300	11836000	12511000	15567260	1.09668e+07	1.41949	0.148677
sp|P13489|RINI_HUMAN	RNH1	sp|P13489|RINI_HUMAN Ribonuclease inhibitor OS=Homo sapiens OX=9606 GN=RNH1 PE=1 SV=2	1	18	18	18	55.7	49.973	304890000	340070000	558140000	399040000	436790000	197640000	156530000	414650000	368450000	299940000	407786000	287442000	1.41867	0.105159
sp|P35555|FBN1_HUMAN;sp|P35556|FBN2_HUMAN	FBN1	sp|P35555|FBN1_HUMAN Fibrillin-1 OS=Homo sapiens OX=9606 GN=FBN1 PE=1 SV=4	2	26	26	26	10.9	312.3	146010000	131360000	70371000	7819800	67911000	96425000	45508000	80640000	52828000	23369000	84694360	59754000	1.41738	0.399208
sp|Q9UKK9|NUDT5_HUMAN	NUDT5	sp|Q9UKK9|NUDT5_HUMAN ADP-sugar pyrophosphatase OS=Homo sapiens OX=9606 GN=NUDT5 PE=1 SV=1	1	12	12	12	50.7	24.327	49843000	53196000	49270000	50343000	41042000	30493000	41179000	36073000	36592000	27610000	48738800	34389400	1.41726	0.00185165
sp|Q8NC51|PAIRB_HUMAN	SERBP1	sp|Q8NC51|PAIRB_HUMAN Plasminogen activator inhibitor 1 RNA-binding protein OS=Homo sapiens OX=9606 GN=SERBP1 PE=1 SV=2	1	17	17	17	48.8	44.965	1035500000	798630000	817810000	791970000	663940000	482540000	453670000	770110000	516610000	676970000	821570000	579980000	1.41655	0.0225815
sp|P40227|TCPZ_HUMAN	CCT6A	sp|P40227|TCPZ_HUMAN T-complex protein 1 subunit zeta OS=Homo sapiens OX=9606 GN=CCT6A PE=1 SV=3	1	21	21	16	44.8	58.024	142160000	166540000	250790000	220080000	333590000	97686000	131770000	171900000	164860000	219670000	222632000	157177200	1.41644	0.135515
sp|Q14195|DPYL3_HUMAN	DPYSL3	sp|Q14195|DPYL3_HUMAN Dihydropyrimidinase-related protein 3 OS=Homo sapiens OX=9606 GN=DPYSL3 PE=1 SV=1	1	22	20	19	60	61.963	159590000	297160000	318070000	161040000	192880000	116820000	110350000	218700000	210410000	140780000	225748000	159412000	1.41613	0.146057
sp|Q9NUQ9|CYRIB_HUMAN;sp|Q9H0Q0|CYRIA_HUMAN	CYRIB	sp|Q9NUQ9|CYRIB_HUMAN CYFIP-related Rac1 interactor B OS=Homo sapiens OX=9606 GN=CYRIB PE=1 SV=1	2	13	13	13	48.8	36.748	42248000	61364000	62107000	58938000	62069000	41615000	56033000	36341000	36250000	32581000	57345200	40564000	1.4137	0.0174709
sp|Q9ULA0|DNPEP_HUMAN	DNPEP	sp|Q9ULA0|DNPEP_HUMAN Aspartyl aminopeptidase OS=Homo sapiens OX=9606 GN=DNPEP PE=1 SV=2	1	11	11	11	27.6	53.41	83976000	112010000	242550000	128470000	93468000	75187000	63131000	129470000	90747000	108690000	132094800	93445000	1.41361	0.247682
sp|P40429|RL13A_HUMAN;sp|Q6NVV1|R13P3_HUMAN	RPL13A	sp|P40429|RL13A_HUMAN 60S ribosomal protein L13a OS=Homo sapiens OX=9606 GN=RPL13A PE=1 SV=2	2	10	10	10	41.9	23.577	972470000	254020000	516230000	617520000	333360000	367120000	417680000	433990000	308140000	378990000	538720000	381184000	1.41328	0.253412
sp|Q13405|RM49_HUMAN	MRPL49	sp|Q13405|RM49_HUMAN 39S ribosomal protein L49, mitochondrial OS=Homo sapiens OX=9606 GN=MRPL49 PE=1 SV=1	1	3	3	3	23.5	19.198	10522000	23507000	15250000	18913000	9619800	14085000	16157000	8604900	8208600	8074900	15562360	11026080	1.41141	0.182698
sp|P17987|TCPA_HUMAN	TCP1	sp|P17987|TCPA_HUMAN T-complex protein 1 subunit alpha OS=Homo sapiens OX=9606 GN=TCP1 PE=1 SV=1	1	21	21	21	43.2	60.343	385170000	462870000	1063200000	770220000	1022000000	354800000	330000000	589300000	403660000	949280000	740692000	525408000	1.40975	0.267784
sp|P46777|RL5_HUMAN	RPL5	sp|P46777|RL5_HUMAN 60S ribosomal protein L5 OS=Homo sapiens OX=9606 GN=RPL5 PE=1 SV=3	1	12	12	12	39.7	34.362	420690000	446720000	508820000	597070000	544740000	152470000	351460000	476920000	306550000	498830000	503608000	357246000	1.4097	0.0716284
sp|P50502|F10A1_HUMAN;sp|Q8IZP2|ST134_HUMAN;sp|Q8NFI4|F10A5_HUMAN	ST13	sp|P50502|F10A1_HUMAN Hsc70-interacting protein OS=Homo sapiens OX=9606 GN=ST13 PE=1 SV=2;sp|Q8IZP2|ST134_HUMAN Putative protein FAM10A4 OS=Homo sapiens OX=9606 GN=ST13P4 PE=5 SV=1;sp|Q8NFI4|F10A5_HUMAN Putative protein FAM10A5 OS=Homo sapiens OX=9606 GN=S	3	8	8	8	26.6	41.331	155790000	180740000	200070000	184290000	193530000	219940000	71071000	110500000	108020000	139290000	182884000	129764200	1.40936	0.0765562
sp|Q7RTV0|PHF5A_HUMAN	PHF5A	sp|Q7RTV0|PHF5A_HUMAN PHD finger-like domain-containing protein 5A OS=Homo sapiens OX=9606 GN=PHF5A PE=1 SV=1	1	3	3	3	27.3	12.405	41280000	44837000			35760000	25808000		35808000		24864000	4.06257e+07	2.88267e+07	1.40931	0.0546299
sp|P51531|SMCA2_HUMAN	SMARCA2	sp|P51531|SMCA2_HUMAN Probable global transcription activator SNF2L2 OS=Homo sapiens OX=9606 GN=SMARCA2 PE=1 SV=2	1	4	4	1	2.8	181.28		48348000	35286000	50110000	45829000	45770000		26569000	25532000	29684000	44893250	31888750	1.40781	0.064864
sp|P29966|MARCS_HUMAN	MARCKS	sp|P29966|MARCS_HUMAN Myristoylated alanine-rich C-kinase substrate OS=Homo sapiens OX=9606 GN=MARCKS PE=1 SV=4	1	9	9	9	41.3	31.554	237560000	376360000	253410000	358450000	336810000	150700000	186750000	211300000	254190000	308080000	312518000	222204000	1.40645	0.050285
sp|O75380|NDUS6_HUMAN	NDUFS6	sp|O75380|NDUS6_HUMAN NADH dehydrogenase [ubiquinone] iron-sulfur protein 6, mitochondrial OS=Homo sapiens OX=9606 GN=NDUFS6 PE=1 SV=1	1	2	2	2	21.8	13.711	44732000	20549000	39739000	42041000	19141000		23074000	36300000	16950000	18515000	33240400	23709750	1.40197	0.236559
sp|P13073|COX41_HUMAN	COX4I1	sp|P13073|COX41_HUMAN Cytochrome c oxidase subunit 4 isoform 1, mitochondrial OS=Homo sapiens OX=9606 GN=COX4I1 PE=1 SV=1	1	7	7	7	35.5	19.576	128100000	111770000	194290000	213580000	256250000	63873000	79744000	190320000	158450000	152630000	180798000	129003400	1.4015	0.191399
sp|Q13724|MOGS_HUMAN	MOGS	sp|Q13724|MOGS_HUMAN Mannosyl-oligosaccharide glucosidase OS=Homo sapiens OX=9606 GN=MOGS PE=1 SV=5	1	9	9	9	14.8	91.916	33692000	29024000	34617000	34907000	45316000	28634000	26077000	20056000	22434000	29617000	35511200	25363600	1.40009	0.0137834
sp|O00193|SMAP_HUMAN	SMAP	sp|O00193|SMAP_HUMAN Small acidic protein OS=Homo sapiens OX=9606 GN=SMAP PE=1 SV=1	1	3	3	3	16.9	20.332	67978000	100530000	75694000	71075000	58125000		62307000	65340000	36660000	49420000	74680400	53431750	1.39768	0.0685991
sp|Q4G0N4|NAKD2_HUMAN	NADK2	sp|Q4G0N4|NAKD2_HUMAN NAD kinase 2, mitochondrial OS=Homo sapiens OX=9606 GN=NADK2 PE=1 SV=2	1	6	6	6	16.5	49.432	22620000		21520000	36148000	22477000			16708000	18242000	20214000	25691250	18388000	1.39717	0.144118
sp|P0DMV9|HS71B_HUMAN;sp|P0DMV8|HS71A_HUMAN	HSPA1B	sp|P0DMV9|HS71B_HUMAN Heat shock 70 kDa protein 1B OS=Homo sapiens OX=9606 GN=HSPA1B PE=1 SV=1;sp|P0DMV8|HS71A_HUMAN Heat shock 70 kDa protein 1A OS=Homo sapiens OX=9606 GN=HSPA1A PE=1 SV=1	2	30	27	13	58	70.051	2807200000	2387200000	4090100000	1599800000	3014200000	1502500000	2166300000	2967400000	871540000	2444700000	2779700000	1990488000	1.39649	0.187611
sp|P06132|DCUP_HUMAN	UROD	sp|P06132|DCUP_HUMAN Uroporphyrinogen decarboxylase OS=Homo sapiens OX=9606 GN=UROD PE=1 SV=2	1	3	3	3	14.2	40.786	15277000		7684500	18414000	3360000			6580600	5807100	11664000	11183875	8.01723e+06	1.39498	0.499964
sp|P49721|PSB2_HUMAN	PSMB2	sp|P49721|PSB2_HUMAN Proteasome subunit beta type-2 OS=Homo sapiens OX=9606 GN=PSMB2 PE=1 SV=1	1	8	8	8	46.8	22.836	190560000	195750000	181740000	254220000	106450000	85616000	145420000	243760000	116320000	75177000	185744000	133258600	1.39386	0.208253
sp|P25685|DNJB1_HUMAN	DNAJB1	sp|P25685|DNJB1_HUMAN DnaJ homolog subfamily B member 1 OS=Homo sapiens OX=9606 GN=DNAJB1 PE=1 SV=4	1	9	9	9	27.9	38.044	49507000	37061000	45701000	46007000	39230000	29628000	24624000	32172000	43167000	26488000	43501200	31215800	1.39356	0.0152027
sp|P55010|IF5_HUMAN	EIF5	sp|P55010|IF5_HUMAN Eukaryotic translation initiation factor 5 OS=Homo sapiens OX=9606 GN=EIF5 PE=1 SV=2	1	7	7	7	19	49.222	17563000	31799000	46674000	25026000	37717000	22806000	15510000	23710000	15586000	36369000	31755800	22796200	1.39303	0.193064
sp|Q96DV4|RM38_HUMAN	MRPL38	sp|Q96DV4|RM38_HUMAN 39S ribosomal protein L38, mitochondrial OS=Homo sapiens OX=9606 GN=MRPL38 PE=1 SV=2	1	3	3	3	7.9	44.596	13898000		16343000	27549000	12677000		12302000	12716000	13753000	11849000	17616750	12655000	1.39208	0.197205
sp|Q9Y224|RTRAF_HUMAN	RTRAF	sp|Q9Y224|RTRAF_HUMAN RNA transcription, translation and transport factor protein OS=Homo sapiens OX=9606 GN=RTRAF PE=1 SV=1	1	11	11	11	56.6	28.068	143470000	164500000	135950000	149930000	145400000		79477000	101280000	105530000	138940000	147850000	106306750	1.39079	0.0107296
sp|P55795|HNRH2_HUMAN	HNRNPH2	sp|P55795|HNRH2_HUMAN Heterogeneous nuclear ribonucleoprotein H2 OS=Homo sapiens OX=9606 GN=HNRNPH2 PE=1 SV=1	1	14	8	8	39.9	49.263	93817000	75990000	97468000	74179000	68767000	52791000	42263000	72308000	53359000	74450000	82044200	59034200	1.38977	0.025722
sp|P68371|TBB4B_HUMAN	TUBB4B	sp|P68371|TBB4B_HUMAN Tubulin beta-4B chain OS=Homo sapiens OX=9606 GN=TUBB4B PE=1 SV=1	1	22	22	1	65.2	49.83	3754200000	3076800000	4863100000	4031700000	3918100000	2746400000	1495500000	3961300000	3330600000	2621000000	3928780000	2830960000	1.38779	0.0594371
sp|Q9NVJ2|ARL8B_HUMAN	ARL8B	sp|Q9NVJ2|ARL8B_HUMAN ADP-ribosylation factor-like protein 8B OS=Homo sapiens OX=9606 GN=ARL8B PE=1 SV=1	1	5	5	2	34.9	21.539	86346000	82100000	100910000	160530000	79646000	78945000	41136000	79670000	98702000	68948000	101906400	73480200	1.38686	0.14899
sp|P05198|IF2A_HUMAN	EIF2S1	sp|P05198|IF2A_HUMAN Eukaryotic translation initiation factor 2 subunit 1 OS=Homo sapiens OX=9606 GN=EIF2S1 PE=1 SV=3	1	15	15	15	53	36.112	106460000	111540000	150050000	123830000	146690000	53339000	83852000	119160000	87136000	117270000	127714000	92151400	1.38591	0.0460853
sp|P14324|FPPS_HUMAN	FDPS	sp|P14324|FPPS_HUMAN Farnesyl pyrophosphate synthase OS=Homo sapiens OX=9606 GN=FDPS PE=1 SV=4	1	6	6	6	16.7	48.275	38827000	71200000	77531000	76540000	32173000	26918000	43728000	68314000	47288000	27715000	59254200	42792600	1.38468	0.221147
sp|P40261|NNMT_HUMAN	NNMT	sp|P40261|NNMT_HUMAN Nicotinamide N-methyltransferase OS=Homo sapiens OX=9606 GN=NNMT PE=1 SV=1	1	8	8	8	33.7	29.574	30649000	80736000	76829000	56343000	38218000	31386000	67249000	50392000	24586000	30663000	56555000	40855200	1.38428	0.253005
sp|Q969V3|NCLN_HUMAN	NCLN	sp|Q969V3|NCLN_HUMAN Nicalin OS=Homo sapiens OX=9606 GN=NCLN PE=1 SV=2	1	12	12	12	23.6	62.974	19748000	16389000	15070000	24191000	61661000		19230000	14479000	23209000	22335000	27411800	19813250	1.38351	0.473117
sp|P67870|CSK2B_HUMAN	CSNK2B	sp|P67870|CSK2B_HUMAN Casein kinase II subunit beta OS=Homo sapiens OX=9606 GN=CSNK2B PE=1 SV=1	1	6	6	6	37.7	24.942	64089000	85541000	71429000	103290000	59340000	55827000	52737000	59165000	56772000	52880000	76737800	55476200	1.38326	0.0299862
sp|P16152|CBR1_HUMAN	CBR1	sp|P16152|CBR1_HUMAN Carbonyl reductase [NADPH] 1 OS=Homo sapiens OX=9606 GN=CBR1 PE=1 SV=3	1	16	16	14	74.7	30.375	653400000	491600000	687900000	593160000	422190000	417190000	366900000	488160000	413700000	373410000	569650000	411872000	1.38308	0.0195482
sp|P62753|RS6_HUMAN	RPS6	sp|P62753|RS6_HUMAN 40S ribosomal protein S6 OS=Homo sapiens OX=9606 GN=RPS6 PE=1 SV=1	1	7	7	7	26.1	28.68	558830000	490440000	464060000	424350000	383860000	259850000	241130000	447350000	322500000	408220000	464308000	335810000	1.38265	0.0335032
sp|P05556|ITB1_HUMAN	ITGB1	sp|P05556|ITB1_HUMAN Integrin beta-1 OS=Homo sapiens OX=9606 GN=ITGB1 PE=1 SV=2	1	14	14	14	21.6	88.414	127600000	97062000	106950000	104770000	179810000	58395000	96361000	58856000	104690000	127360000	123238400	89132400	1.38264	0.129142
sp|P63167|DYL1_HUMAN;sp|Q96FJ2|DYL2_HUMAN	DYNLL1	sp|P63167|DYL1_HUMAN Dynein light chain 1, cytoplasmic OS=Homo sapiens OX=9606 GN=DYNLL1 PE=1 SV=1;sp|Q96FJ2|DYL2_HUMAN Dynein light chain 2, cytoplasmic OS=Homo sapiens OX=9606 GN=DYNLL2 PE=1 SV=1	2	3	3	3	49.4	10.366	186740000	90067000	253660000	172040000	113800000	132190000	112190000	202160000	77117000	68011000	163261400	118333600	1.37967	0.264915
sp|Q96FW1|OTUB1_HUMAN	OTUB1	sp|Q96FW1|OTUB1_HUMAN Ubiquitin thioesterase OTUB1 OS=Homo sapiens OX=9606 GN=OTUB1 PE=1 SV=2	1	10	10	10	43.2	31.284	131240000	180070000	172950000	155930000	134040000	116270000	94665000	122620000	117990000	110340000	154846000	112377000	1.37792	0.0048292
sp|Q14919|NC2A_HUMAN	DRAP1	sp|Q14919|NC2A_HUMAN Dr1-associated corepressor OS=Homo sapiens OX=9606 GN=DRAP1 PE=1 SV=3	1	3	3	3	15.6	22.35	39145000	25316000	28590000	24820000	21449000		25980000	22219000		12542000	27864000	20247000	1.3762	0.178209
sp|Q96QK1|VPS35_HUMAN	VPS35	sp|Q96QK1|VPS35_HUMAN Vacuolar protein sorting-associated protein 35 OS=Homo sapiens OX=9606 GN=VPS35 PE=1 SV=2	1	16	16	16	25.1	91.706	55172000	78519000	91158000	45766000	77855000	64054000	31770000	46009000	58015000	54417000	69694000	50853000	1.3705	0.0973085
sp|Q13200|PSMD2_HUMAN	PSMD2	sp|Q13200|PSMD2_HUMAN 26S proteasome non-ATPase regulatory subunit 2 OS=Homo sapiens OX=9606 GN=PSMD2 PE=1 SV=3	1	22	22	22	31.4	100.2	113970000	137190000	208500000	148180000	194730000	83461000	73632000	137940000	116140000	174610000	160514000	117156600	1.37008	0.128688
sp|Q99623|PHB2_HUMAN	PHB2	sp|Q99623|PHB2_HUMAN Prohibitin-2 OS=Homo sapiens OX=9606 GN=PHB2 PE=1 SV=2	1	21	21	21	68.6	33.296	879790000	747520000	1024900000	1430400000	892580000	398490000	707510000	707420000	901910000	918100000	995038000	726686000	1.36928	0.111837
sp|P40926|MDHM_HUMAN	MDH2	sp|P40926|MDHM_HUMAN Malate dehydrogenase, mitochondrial OS=Homo sapiens OX=9606 GN=MDH2 PE=1 SV=3	1	19	19	19	67.8	35.503	941060000	880860000	1408800000	1786500000	1961700000	463040000	966570000	1185500000	1093500000	1392500000	1395784000	1020222000	1.36812	0.197725
sp|P63104|1433Z_HUMAN	YWHAZ	sp|P63104|1433Z_HUMAN 14-3-3 protein zeta/delta OS=Homo sapiens OX=9606 GN=YWHAZ PE=1 SV=1	1	20	20	14	68.2	27.745	5688900000	6256500000	5685300000	6044700000	4043500000	2632200000	3504200000	6202200000	4888000000	3051700000	5543780000	4055660000	1.36692	0.0874638
sp|P60842|IF4A1_HUMAN	EIF4A1	sp|P60842|IF4A1_HUMAN Eukaryotic initiation factor 4A-I OS=Homo sapiens OX=9606 GN=EIF4A1 PE=1 SV=1	1	24	24	12	57.1	46.153	1084500000	1174100000	1079400000	938380000	1007900000	695910000	891730000	747180000	543960000	989870000	1056856000	773730000	1.36592	0.0116757
sp|Q86UE4|LYRIC_HUMAN	MTDH	sp|Q86UE4|LYRIC_HUMAN Protein LYRIC OS=Homo sapiens OX=9606 GN=MTDH PE=1 SV=2	1	12	12	12	25.4	63.836	78663000	74171000	67458000	54136000	101080000	56964000	51205000	54101000	53673000	59029000	75101600	54994400	1.36562	0.0330858
sp|P55263|ADK_HUMAN	ADK	sp|P55263|ADK_HUMAN Adenosine kinase OS=Homo sapiens OX=9606 GN=ADK PE=1 SV=2	1	6	6	6	16.9	40.545	45367000	54597000	46670000	60967000	57302000	32295000	39675000	33200000	42112000	46703000	52980600	38797000	1.36558	0.00822351
sp|Q15293|RCN1_HUMAN	RCN1	sp|Q15293|RCN1_HUMAN Reticulocalbin-1 OS=Homo sapiens OX=9606 GN=RCN1 PE=1 SV=1	1	9	9	9	37.2	38.89	170660000	188250000	119920000	89796000	163800000	111320000	94275000	76628000	90960000	163240000	146485200	107284600	1.36539	0.134241
sp|Q9HA64|KT3K_HUMAN	FN3KRP	sp|Q9HA64|KT3K_HUMAN Ketosamine-3-kinase OS=Homo sapiens OX=9606 GN=FN3KRP PE=1 SV=2	1	4	4	4	15.2	34.412	45352000	44359000	43886000	55635000	31616000	37018000	28547000	22003000	45667000	28916000	44169600	32430200	1.36199	0.0685726
sp|P67936|TPM4_HUMAN;sp|Q2TAC2|CCD57_HUMAN	TPM4	sp|P67936|TPM4_HUMAN Tropomyosin alpha-4 chain OS=Homo sapiens OX=9606 GN=TPM4 PE=1 SV=3	2	20	20	9	55.2	28.521	1202000000	2475300000	2374700000	1775100000	1896500000	643010000	1079600000	1306400000	1738200000	2377800000	1944720000	1429002000	1.36089	0.205411
sp|Q9GZT3|SLIRP_HUMAN	SLIRP	sp|Q9GZT3|SLIRP_HUMAN SRA stem-loop-interacting RNA-binding protein, mitochondrial OS=Homo sapiens OX=9606 GN=SLIRP PE=1 SV=1	1	6	6	6	56	12.349	108240000	116760000	107410000	135390000	55973000	93025000	96869000	83694000	55198000	56207000	104754600	76998600	1.36047	0.119933
sp|P04080|CYTB_HUMAN	CSTB	sp|P04080|CYTB_HUMAN Cystatin-B OS=Homo sapiens OX=9606 GN=CSTB PE=1 SV=2	1	4	4	4	53.1	11.139	463810000	822730000	554540000	432640000	202190000	374490000	411530000	353770000	429070000	251720000	495182000	364116000	1.35996	0.247593
sp|P14868|SYDC_HUMAN	DARS1	sp|P14868|SYDC_HUMAN Aspartate--tRNA ligase, cytoplasmic OS=Homo sapiens OX=9606 GN=DARS1 PE=1 SV=2	1	24	24	24	53.3	57.136	232290000	208510000	320040000	264230000	293150000	171820000	165770000	202670000	182130000	247100000	263644000	193898000	1.3597	0.0231549
sp|P41091|IF2G_HUMAN;sp|Q2VIR3|IF2GL_HUMAN	EIF2S3	sp|P41091|IF2G_HUMAN Eukaryotic translation initiation factor 2 subunit 3 OS=Homo sapiens OX=9606 GN=EIF2S3 PE=1 SV=3;sp|Q2VIR3|IF2GL_HUMAN Eukaryotic translation initiation factor 2 subunit 3B OS=Homo sapiens OX=9606 GN=EIF2S3B PE=2 SV=2	2	16	16	16	41.9	51.109	107620000	122670000	179680000	135180000	113470000	101970000	100740000	92416000	69534000	119790000	131724000	96890000	1.35952	0.0515344
sp|Q9BUT1|BDH2_HUMAN	BDH2	sp|Q9BUT1|BDH2_HUMAN 3-hydroxybutyrate dehydrogenase type 2 OS=Homo sapiens OX=9606 GN=BDH2 PE=1 SV=2	1	5	5	5	25.3	26.724	155920000	84163000	199370000	139100000	124630000	53935000	50618000	201250000	116400000	95507000	140636600	103542000	1.35826	0.297562
sp|Q14011|CIRBP_HUMAN	CIRBP	sp|Q14011|CIRBP_HUMAN Cold-inducible RNA-binding protein OS=Homo sapiens OX=9606 GN=CIRBP PE=1 SV=1	1	7	7	7	47.1	18.648	435620000	483420000	345120000	573980000	261960000	390850000	195260000	470290000	257970000	235910000	420020000	310056000	1.35466	0.180166
sp|P15121|ALDR_HUMAN	AKR1B1	sp|P15121|ALDR_HUMAN Aldo-keto reductase family 1 member B1 OS=Homo sapiens OX=9606 GN=AKR1B1 PE=1 SV=3	1	6	5	5	23.4	35.853	33915000	26258000	60700000	93255000	80119000			45330000	44859000	40178000	58849400	4.34557e+07	1.35424	0.406029
sp|P46459|NSF_HUMAN	NSF	sp|P46459|NSF_HUMAN Vesicle-fusing ATPase OS=Homo sapiens OX=9606 GN=NSF PE=1 SV=3	1	14	14	14	20.6	82.593	30793000	28853000	84710000	36668000	50561000	28986000	20333000	37662000	39439000	44612000	46317000	34206400	1.35404	0.310141
sp|Q02543|RL18A_HUMAN	RPL18A	sp|Q02543|RL18A_HUMAN 60S ribosomal protein L18a OS=Homo sapiens OX=9606 GN=RPL18A PE=1 SV=2	1	8	8	8	43.8	20.762	947440000	527290000	710150000	657150000	417290000	557760000	439370000	654290000	374290000	383810000	651864000	481904000	1.35268	0.143638
sp|P30153|2AAA_HUMAN;sp|P30154|2AAB_HUMAN	PPP2R1A	sp|P30153|2AAA_HUMAN Serine/threonine-protein phosphatase 2A 65 kDa regulatory subunit A alpha isoform OS=Homo sapiens OX=9606 GN=PPP2R1A PE=1 SV=4	2	22	22	22	47.2	65.308	93818000	106420000	270240000	153160000	305010000	72467000	100220000	158990000	129120000	227140000	185729600	137587400	1.3499	0.369897
sp|P29692|EF1D_HUMAN	EEF1D	sp|P29692|EF1D_HUMAN Elongation factor 1-delta OS=Homo sapiens OX=9606 GN=EEF1D PE=1 SV=5	1	10	10	10	45.6	31.121	325200000	471920000	310750000	260150000	362080000	130020000	312930000	250390000	259680000	328910000	346020000	256386000	1.34961	0.109668
sp|Q15631|TSN_HUMAN	TSN	sp|Q15631|TSN_HUMAN Translin OS=Homo sapiens OX=9606 GN=TSN PE=1 SV=1	1	13	13	13	51.8	26.183	398020000	468890000	491980000	592970000	261870000	372620000	346730000	389630000	261310000	271310000	442746000	328320000	1.34852	0.0970973
sp|P54819|KAD2_HUMAN	AK2	sp|P54819|KAD2_HUMAN Adenylate kinase 2, mitochondrial OS=Homo sapiens OX=9606 GN=AK2 PE=1 SV=2	1	8	8	8	48.5	26.477	89179000	49200000	104510000	155710000	132920000	44829000	104200000	67018000	81860000	96348000	106303800	78851000	1.34816	0.230825
sp|O14907|TX1B3_HUMAN	TAX1BP3	sp|O14907|TX1B3_HUMAN Tax1-binding protein 3 OS=Homo sapiens OX=9606 GN=TAX1BP3 PE=1 SV=2	1	2	2	2	25	13.735	35300000	49313000	22113000	34282000	19333000	22105000	33243000	27304000	20399000	15902000	32068200	23790600	1.34794	0.214068
sp|P62424|RL7A_HUMAN	RPL7A	sp|P62424|RL7A_HUMAN 60S ribosomal protein L7a OS=Homo sapiens OX=9606 GN=RPL7A PE=1 SV=2	1	13	13	13	38.3	29.995	1052300000	876510000	750310000	751030000	607690000	549580000	544250000	731700000	463270000	707630000	807568000	599286000	1.34755	0.0506543
sp|P00558|PGK1_HUMAN	PGK1	sp|P00558|PGK1_HUMAN Phosphoglycerate kinase 1 OS=Homo sapiens OX=9606 GN=PGK1 PE=1 SV=3	1	31	31	25	76.3	44.614	1459500000	1480100000	2357400000	2021300000	2001600000	1120400000	1230300000	1477300000	1447300000	1660300000	1863980000	1387120000	1.34378	0.0422231
sp|P61160|ARP2_HUMAN	ACTR2	sp|P61160|ARP2_HUMAN Actin-related protein 2 OS=Homo sapiens OX=9606 GN=ACTR2 PE=1 SV=1	1	13	13	13	42.1	44.76	233910000	321530000	332300000	265050000	184890000	182390000	237790000	207250000	171660000	196620000	267536000	199142000	1.34344	0.0504371
sp|P16104|H2AX_HUMAN	H2AX	sp|P16104|H2AX_HUMAN Histone H2AX OS=Homo sapiens OX=9606 GN=H2AX PE=1 SV=2	1	9	4	3	46.9	15.144	479710000	259370000	113960000	373560000	145120000	80914000		259580000	265920000	210730000	274344000	204286000	1.34294	0.445377
sp|P62495|ERF1_HUMAN	ETF1	sp|P62495|ERF1_HUMAN Eukaryotic peptide chain release factor subunit 1 OS=Homo sapiens OX=9606 GN=ETF1 PE=1 SV=3	1	12	12	12	30.7	49.03	47196000	51508000	64188000	50726000	84431000	31697000	46791000	30632000	34064000	78754000	59609800	44387600	1.34294	0.216933
sp|P45974|UBP5_HUMAN	USP5	sp|P45974|UBP5_HUMAN Ubiquitin carboxyl-terminal hydrolase 5 OS=Homo sapiens OX=9606 GN=USP5 PE=1 SV=2	1	18	18	18	28	95.785	87367000	93845000	142170000	97218000	155040000	73067000	110770000	78573000	70864000	95780000	115128000	85810800	1.34165	0.101665
sp|P61247|RS3A_HUMAN	RPS3A	sp|P61247|RS3A_HUMAN 40S ribosomal protein S3a OS=Homo sapiens OX=9606 GN=RPS3A PE=1 SV=2	1	17	17	17	64.8	29.945	1844200000	1236700000	1770600000	1813200000	1183600000	1052900000	1162700000	1269400000	990560000	1375200000	1569660000	1170152000	1.34142	0.040097
sp|P33316|DUT_HUMAN	DUT	sp|P33316|DUT_HUMAN Deoxyuridine 5-triphosphate nucleotidohydrolase, mitochondrial OS=Homo sapiens OX=9606 GN=DUT PE=1 SV=4	1	8	8	8	40.5	26.563	95934000	82077000	131300000	160740000	94233000	68182000	67075000	99016000	80491000	106180000	112856800	84188800	1.34052	0.121526
sp|P48729|KC1A_HUMAN;sp|Q8N752|KC1AL_HUMAN	CSNK1A1	sp|P48729|KC1A_HUMAN Casein kinase I isoform alpha OS=Homo sapiens OX=9606 GN=CSNK1A1 PE=1 SV=2	2	6	6	6	21.7	38.914	15293000	11389000	16941000	14182000	18451000		11958000	10966000	7901900	14704000	15251200	11382475	1.33988	0.0739005
sp|P10768|ESTD_HUMAN	ESD	sp|P10768|ESTD_HUMAN S-formylglutathione hydrolase OS=Homo sapiens OX=9606 GN=ESD PE=1 SV=2	1	11	11	11	59.2	31.462	152570000	90665000	250490000	285960000	158140000	96911000	40723000	257100000	158190000	147210000	187565000	140026800	1.33949	0.37374
sp|O43396|TXNL1_HUMAN	TXNL1	sp|O43396|TXNL1_HUMAN Thioredoxin-like protein 1 OS=Homo sapiens OX=9606 GN=TXNL1 PE=1 SV=3	1	8	8	8	42.6	32.251	89293000	77402000	99310000	90429000	73181000	78071000	65924000	66832000	48597000	61325000	85923000	64149800	1.33941	0.0117709
sp|P62318|SMD3_HUMAN	SNRPD3	sp|P62318|SMD3_HUMAN Small nuclear ribonucleoprotein Sm D3 OS=Homo sapiens OX=9606 GN=SNRPD3 PE=1 SV=1	1	5	5	5	53.2	13.916	457260000	286780000	250030000	237580000	198310000	311600000	380410000	116000000	110920000	149220000	285992000	213630000	1.33873	0.341265
sp|P12830|CADH1_HUMAN	CDH1	sp|P12830|CADH1_HUMAN Cadherin-1 OS=Homo sapiens OX=9606 GN=CDH1 PE=1 SV=3	1	7	7	7	9.2	97.455	101240000	67481000	60665000	109350000	44083000	82931000	76099000	57203000	40673000	29100000	76563800	57201200	1.3385	0.262302
sp|P36871|PGM1_HUMAN	PGM1	sp|P36871|PGM1_HUMAN Phosphoglucomutase-1 OS=Homo sapiens OX=9606 GN=PGM1 PE=1 SV=3	1	23	23	23	48.8	61.448	457820000	401940000	600570000	602140000	436410000	414830000	304030000	392760000	407090000	351360000	499776000	374014000	1.33625	0.0285422
sp|P63220|RS21_HUMAN	RPS21	sp|P63220|RS21_HUMAN 40S ribosomal protein S21 OS=Homo sapiens OX=9606 GN=RPS21 PE=1 SV=1	1	5	5	5	59	9.1113	573500000	359080000	294360000	480410000	137630000	361190000	389970000	241600000	205890000	182820000	368996000	276294000	1.33552	0.313319
sp|Q8WXX5|DNJC9_HUMAN	DNAJC9	sp|Q8WXX5|DNJC9_HUMAN DnaJ homolog subfamily C member 9 OS=Homo sapiens OX=9606 GN=DNAJC9 PE=1 SV=1	1	6	6	6	27.3	29.909	20612000	7812300	11788000	12369000	12015000		9279600	11359000	9241300	8857100	12919260	9684250	1.33405	0.224033
sp|P62917|RL8_HUMAN	RPL8	sp|P62917|RL8_HUMAN 60S ribosomal protein L8 OS=Homo sapiens OX=9606 GN=RPL8 PE=1 SV=2	1	10	10	10	42.4	28.024	2578700000	1996800000	1906100000	1702300000	826540000	1875100000	1246200000	1983600000	675430000	977720000	1802088000	1351610000	1.33329	0.27039
sp|Q07812|BAX_HUMAN	BAX	sp|Q07812|BAX_HUMAN Apoptosis regulator BAX OS=Homo sapiens OX=9606 GN=BAX PE=1 SV=1	1	4	4	4	25.5	21.184	67366000	59856000	38502000	57531000	40508000	43681000	41679000	41279000	41554000	29757000	52752600	39590000	1.33247	0.0658781
sp|Q9UL18|AGO1_HUMAN;sp|Q9UKV8|AGO2_HUMAN;sp|Q9H9G7|AGO3_HUMAN;sp|Q9HCK5|AGO4_HUMAN	AGO1	sp|Q9UL18|AGO1_HUMAN Protein argonaute-1 OS=Homo sapiens OX=9606 GN=AGO1 PE=1 SV=3;sp|Q9UKV8|AGO2_HUMAN Protein argonaute-2 OS=Homo sapiens OX=9606 GN=AGO2 PE=1 SV=3;sp|Q9H9G7|AGO3_HUMAN Protein argonaute-3 OS=Homo sapiens OX=9606 GN=AGO3 PE=1 SV=2;sp|Q9HC	4	6	6	6	8.8	97.213	25527000	14839000	25309000	17550000	32477000	17812000	9041000	16909000	16774000	26336000	23140400	17374400	1.33187	0.204398
sp|P49207|RL34_HUMAN	RPL34	sp|P49207|RL34_HUMAN 60S ribosomal protein L34 OS=Homo sapiens OX=9606 GN=RPL34 PE=1 SV=3	1	6	6	6	36.8	13.293	1715100000	1136400000	812020000	845920000	365420000	906570000	639200000	792870000	802520000	519500000	974972000	732132000	1.33169	0.326882
sp|Q9Y490|TLN1_HUMAN	TLN1	sp|Q9Y490|TLN1_HUMAN Talin-1 OS=Homo sapiens OX=9606 GN=TLN1 PE=1 SV=3	1	62	62	56	34.5	269.76	278230000	362760000	394100000	201710000	296450000	289810000	226820000	189590000	201870000	244460000	306650000	230510000	1.33031	0.0803135
sp|P42224|STAT1_HUMAN	STAT1	sp|P42224|STAT1_HUMAN Signal transducer and activator of transcription 1-alpha/beta OS=Homo sapiens OX=9606 GN=STAT1 PE=1 SV=2	1	25	25	25	41.3	87.334	8046000	13687000	17117000	9624700	18655000	19792000		3183300	3760300	13643000	13425940	10094650	1.33001	0.457276
sp|Q9UQ80|PA2G4_HUMAN	PA2G4	sp|Q9UQ80|PA2G4_HUMAN Proliferation-associated protein 2G4 OS=Homo sapiens OX=9606 GN=PA2G4 PE=1 SV=3	1	18	18	18	52	43.786	268260000	230660000	334650000	323780000	333880000	193590000	215340000	260240000	191860000	260350000	298246000	224276000	1.32982	0.0211601
sp|O00629|IMA3_HUMAN	KPNA4	sp|O00629|IMA3_HUMAN Importin subunit alpha-3 OS=Homo sapiens OX=9606 GN=KPNA4 PE=1 SV=1	1	6	6	4	21.9	57.886	25016000	21215000	18820000	24786000	23179000			16536000	12312000	22213000	22603200	1.70203e+07	1.32801	0.0760881
sp|P10155|RO60_HUMAN	RO60	sp|P10155|RO60_HUMAN 60 kDa SS-A/Ro ribonucleoprotein OS=Homo sapiens OX=9606 GN=RO60 PE=1 SV=2	1	9	9	9	17.8	60.67	52329000	40083000	49774000	56595000	87709000	34166000	43735000	37836000	31126000	69025000	57298000	43177600	1.32703	0.217576
sp|P68363|TBA1B_HUMAN;sp|Q9H853|TBA4B_HUMAN	TUBA1B	sp|P68363|TBA1B_HUMAN Tubulin alpha-1B chain OS=Homo sapiens OX=9606 GN=TUBA1B PE=1 SV=1	2	22	22	0	60.1	50.151	3845000000	3414200000	5640300000	3779600000	4938900000	3059600000	1891900000	4237700000	3866100000	3236100000	4323600000	3258280000	1.32696	0.102951
sp|Q13057|COASY_HUMAN	COASY	sp|Q13057|COASY_HUMAN Bifunctional coenzyme A synthase OS=Homo sapiens OX=9606 GN=COASY PE=1 SV=4	1	7	7	7	16.1	62.328	27442000	20169000	44170000	44134000	27225000	20387000	14744000	39860000	21549000	26447000	32628000	24597400	1.32648	0.249736
sp|P63208|SKP1_HUMAN	SKP1	sp|P63208|SKP1_HUMAN S-phase kinase-associated protein 1 OS=Homo sapiens OX=9606 GN=SKP1 PE=1 SV=2	1	5	5	5	38	18.658	55928000	60219000	46758000	59748000	39261000	23112000	38693000	51644000	45485000	38538000	52382800	39494400	1.32633	0.0737504
sp|Q8NBJ5|GT251_HUMAN	COLGALT1	sp|Q8NBJ5|GT251_HUMAN Procollagen galactosyltransferase 1 OS=Homo sapiens OX=9606 GN=COLGALT1 PE=1 SV=1	1	14	14	14	23.8	71.635	79883000	44480000	31754000	33983000	44998000	41371000	59680000	18246000	17569000	40457000	47019600	35464600	1.32582	0.353816
sp|P46379|BAG6_HUMAN	BAG6	sp|P46379|BAG6_HUMAN Large proline-rich protein BAG6 OS=Homo sapiens OX=9606 GN=BAG6 PE=1 SV=2	1	9	9	9	11.7	119.41	15657000	14405000	19368000	17516000	16477000	12930000		10839000	10666000	15987000	16684600	12605500	1.3236	0.0258729
sp|P27635|RL10_HUMAN;sp|Q96L21|RL10L_HUMAN	RPL10	sp|P27635|RL10_HUMAN 60S ribosomal protein L10 OS=Homo sapiens OX=9606 GN=RPL10 PE=1 SV=4	2	9	9	9	42.5	24.604	991120000	423900000	666280000	610590000	427200000	636050000	377300000	559550000	341930000	448070000	623818000	472580000	1.32003	0.234365
sp|Q16181|SEPT7_HUMAN;sp|Q6ZU15|SEP14_HUMAN	SEPTIN7	sp|Q16181|SEPT7_HUMAN Septin-7 OS=Homo sapiens OX=9606 GN=SEPTIN7 PE=1 SV=2	2	14	14	14	39.4	50.679	124410000	212410000	219750000	150900000	254260000	100970000	101110000	132350000	157750000	236590000	192346000	145754000	1.31966	0.214584
sp|P13987|CD59_HUMAN	CD59	sp|P13987|CD59_HUMAN CD59 glycoprotein OS=Homo sapiens OX=9606 GN=CD59 PE=1 SV=1	1	4	4	4	25	14.177	2594100000	1663600000	1448600000	1682800000	498590000	1365200000	1304900000	1498500000	1273900000	535510000	1577538000	1195602000	1.31945	0.337802
sp|O43464|HTRA2_HUMAN;sp|P83110|HTRA3_HUMAN	HTRA2	sp|O43464|HTRA2_HUMAN Serine protease HTRA2, mitochondrial OS=Homo sapiens OX=9606 GN=HTRA2 PE=1 SV=2	2	4	4	4	10	48.84	25042000	27214000	16835000	24349000	14360000		22691000	9399700	20760000	12520000	21560000	16342675	1.31925	0.233181
sp|P47756|CAPZB_HUMAN	CAPZB	sp|P47756|CAPZB_HUMAN F-actin-capping protein subunit beta OS=Homo sapiens OX=9606 GN=CAPZB PE=1 SV=4	1	14	14	14	52.3	31.35	145090000	164910000	197550000	139970000	157270000	111520000	124200000	132270000	115330000	128260000	160958000	122316000	1.31592	0.00746117
sp|P60981|DEST_HUMAN	DSTN	sp|P60981|DEST_HUMAN Destrin OS=Homo sapiens OX=9606 GN=DSTN PE=1 SV=3	1	11	10	10	67.9	18.506	331700000	301560000	350430000	448130000	254800000	165990000	175690000	373760000	313860000	254030000	337324000	256666000	1.31425	0.153515
sp|P22314|UBA1_HUMAN	UBA1	sp|P22314|UBA1_HUMAN Ubiquitin-like modifier-activating enzyme 1 OS=Homo sapiens OX=9606 GN=UBA1 PE=1 SV=3	1	37	37	37	47.1	117.85	617740000	719690000	999980000	664780000	909880000	415490000	605990000	612320000	550980000	792780000	782414000	595512000	1.31385	0.0858768
sp|Q9NZL9|MAT2B_HUMAN	MAT2B	sp|Q9NZL9|MAT2B_HUMAN Methionine adenosyltransferase 2 subunit beta OS=Homo sapiens OX=9606 GN=MAT2B PE=1 SV=1	1	4	4	4	12.6	37.551	19302000	23529000	26420000	25935000	25426000		17387000	13672000	15563000	26842000	24122400	18366000	1.31343	0.0931318
sp|P28838|AMPL_HUMAN	LAP3	sp|P28838|AMPL_HUMAN Cytosol aminopeptidase OS=Homo sapiens OX=9606 GN=LAP3 PE=1 SV=3	1	22	22	22	57	56.166	137910000	228980000	251060000	174610000	324050000	59565000	171720000	163780000	213490000	241710000	223322000	170053000	1.31325	0.267115
sp|P27694|RFA1_HUMAN	RPA1	sp|P27694|RFA1_HUMAN Replication protein A 70 kDa DNA-binding subunit OS=Homo sapiens OX=9606 GN=RPA1 PE=1 SV=2	1	12	12	12	24	68.137	150040000	119890000	139800000	111060000	172950000	115080000		84328000	60665000	162780000	138748000	105713250	1.31249	0.194609
sp|P12081|HARS1_HUMAN;sp|P49590|SYHM_HUMAN	HARS1	sp|P12081|HARS1_HUMAN Histidine--tRNA ligase, cytoplasmic OS=Homo sapiens OX=9606 GN=HARS1 PE=1 SV=2	2	8	8	8	16.1	57.41	67191000	72038000	66642000	54766000	72594000	53035000	51100000	58085000	38472000	53204000	66646200	50779200	1.31247	0.00863003
sp|Q9UBQ0|VPS29_HUMAN	VPS29	sp|Q9UBQ0|VPS29_HUMAN Vacuolar protein sorting-associated protein 29 OS=Homo sapiens OX=9606 GN=VPS29 PE=1 SV=1	1	6	6	6	44.5	20.505	99847000	124130000	83966000	33641000	34015000	42270000	46586000	89519000	53047000	54768000	75119800	57238000	1.31241	0.394682
sp|P14317|HCLS1_HUMAN	HCLS1	sp|P14317|HCLS1_HUMAN Hematopoietic lineage cell-specific protein OS=Homo sapiens OX=9606 GN=HCLS1 PE=1 SV=3	1	11	11	11	24.7	54.013	41134000	114370000	46069000	37751000	33011000	49132000	61603000	24914000	32651000	39226000	54467000	41505200	1.31229	0.452847
sp|P22105|TENX_HUMAN;sp|Q16473|TENXA_HUMAN	TNXB	sp|P22105|TENX_HUMAN Tenascin-X OS=Homo sapiens OX=9606 GN=TNXB PE=1 SV=5	2	25	25	25	9.3	458.38	99195000	91716000	42623000		21035000	79982000	60939000	51388000	24107000	26250000	63642250	48533200	1.31131	0.485596
sp|Q9NPF4|OSGEP_HUMAN	OSGEP	sp|Q9NPF4|OSGEP_HUMAN Probable tRNA N6-adenosine threonylcarbamoyltransferase OS=Homo sapiens OX=9606 GN=OSGEP PE=1 SV=1	1	3	3	3	11	36.426	19985000		10278000	13319000	8870200		12867000	9817200	8957100	8360300	13113050	10000400	1.31125	0.2874
sp|P04844|RPN2_HUMAN	RPN2	sp|P04844|RPN2_HUMAN Dolichyl-diphosphooligosaccharide--protein glycosyltransferase subunit 2 OS=Homo sapiens OX=9606 GN=RPN2 PE=1 SV=3	1	18	18	18	39.5	69.283	77053000	86889000	109780000	86082000	235340000	27179000	58858000	77432000	108870000	181640000	119028800	90795800	1.31095	0.495848
sp|P48556|PSMD8_HUMAN	PSMD8	sp|P48556|PSMD8_HUMAN 26S proteasome non-ATPase regulatory subunit 8 OS=Homo sapiens OX=9606 GN=PSMD8 PE=1 SV=2	1	5	5	5	14.6	39.611	37175000	43361000	63728000	52272000	39072000			31412000	37141000	39285000	47121600	35946000	1.3109	0.149115
sp|P54709|AT1B3_HUMAN	ATP1B3	sp|P54709|AT1B3_HUMAN Sodium/potassium-transporting ATPase subunit beta-3 OS=Homo sapiens OX=9606 GN=ATP1B3 PE=1 SV=1	1	7	7	7	25.4	31.512	37103000	8874400	23996000	33925000	20147000	12807000	37110000	13512000	13479000	17994000	24809080	18980400	1.30709	0.41957
sp|P62304|RUXE_HUMAN	SNRPE	sp|P62304|RUXE_HUMAN Small nuclear ribonucleoprotein E OS=Homo sapiens OX=9606 GN=SNRPE PE=1 SV=1	1	2	2	2	25	10.803	174150000	151610000	92917000	97984000	78077000	153730000	133870000	69493000	41748000	56237000	118947600	91015600	1.30689	0.363008
sp|O95865|DDAH2_HUMAN	DDAH2	sp|O95865|DDAH2_HUMAN N(G),N(G)-dimethylarginine dimethylaminohydrolase 2 OS=Homo sapiens OX=9606 GN=DDAH2 PE=1 SV=1	1	12	12	12	62.8	29.644	450390000	488820000	458470000	647870000	250950000	408900000	193900000	482000000	467930000	205070000	459300000	351560000	1.30646	0.262904
sp|Q8NFW8|NEUA_HUMAN	CMAS	sp|Q8NFW8|NEUA_HUMAN N-acylneuraminate cytidylyltransferase OS=Homo sapiens OX=9606 GN=CMAS PE=1 SV=2	1	10	10	10	28.3	48.379	52235000	73455000	39393000	38581000	37468000	30931000	30278000	31162000		55365000	48226400	36934000	1.30575	0.271573
sp|Q99961|SH3G1_HUMAN;sp|Q99962|SH3G2_HUMAN	SH3GL1	sp|Q99961|SH3G1_HUMAN Endophilin-A2 OS=Homo sapiens OX=9606 GN=SH3GL1 PE=1 SV=1	2	3	3	3	9	41.489	10083000	12078000	19672000	15020000	9012500			11550000	8739000	9992000	13173100	1.00937e+07	1.30509	0.285635
sp|Q13596|SNX1_HUMAN	SNX1	sp|Q13596|SNX1_HUMAN Sorting nexin-1 OS=Homo sapiens OX=9606 GN=SNX1 PE=1 SV=3	1	10	10	9	23.2	59.069	35832000	44870000	67829000	48184000	87525000	32350000		35184000	38923000	67933000	56848000	43597500	1.30393	0.333645
sp|P23528|COF1_HUMAN;sp|Q9Y281|COF2_HUMAN	CFL1	sp|P23528|COF1_HUMAN Cofilin-1 OS=Homo sapiens OX=9606 GN=CFL1 PE=1 SV=3	2	18	18	17	79.5	18.502	1637700000	1880000000	1930500000	1945700000	1821700000	862660000	1928900000	1486900000	1210500000	1579300000	1843120000	1413652000	1.3038	0.0515115
sp|Q9NVI7|ATD3A_HUMAN;sp|Q5T9A4|ATD3B_HUMAN;sp|Q5T2N8|ATD3C_HUMAN	ATAD3A	sp|Q9NVI7|ATD3A_HUMAN ATPase family AAA domain-containing protein 3A OS=Homo sapiens OX=9606 GN=ATAD3A PE=1 SV=2;sp|Q5T9A4|ATD3B_HUMAN ATPase family AAA domain-containing protein 3B OS=Homo sapiens OX=9606 GN=ATAD3B PE=1 SV=1	3	10	10	10	18.3	71.368	14757000	14747000	16156000	29055000	31472000			9025400	17731000	22197000	21237400	16317800	1.30149	0.421263
sp|Q15819|UB2V2_HUMAN	UBE2V2	sp|Q15819|UB2V2_HUMAN Ubiquitin-conjugating enzyme E2 variant 2 OS=Homo sapiens OX=9606 GN=UBE2V2 PE=1 SV=4	1	5	5	2	29.7	16.363	195690000	144910000	175000000	240260000	116030000	128020000	172140000	132580000	138300000	99296000	174378000	134067200	1.30068	0.135341
sp|P16455|MGMT_HUMAN	MGMT	sp|P16455|MGMT_HUMAN Methylated-DNA--protein-cysteine methyltransferase OS=Homo sapiens OX=9606 GN=MGMT PE=1 SV=1	1	5	5	5	37.7	21.646	36845000	33554000	34601000	41866000	28225000	19895000	26107000	30954000	28819000	28845000	35018200	26924000	1.30063	0.0247602
sp|P78371|TCPB_HUMAN	CCT2	sp|P78371|TCPB_HUMAN T-complex protein 1 subunit beta OS=Homo sapiens OX=9606 GN=CCT2 PE=1 SV=4	1	28	28	28	65.4	57.488	102800000	163930000	230690000	178880000	313430000	39093000	129240000	156510000	156030000	280390000	197946000	152252600	1.30012	0.408009
sp|P07437|TBB5_HUMAN;sp|A6NNZ2|TBB8B_HUMAN	TUBB	sp|P07437|TBB5_HUMAN Tubulin beta chain OS=Homo sapiens OX=9606 GN=TUBB PE=1 SV=2	2	21	5	4	61.5	49.67	669950000	464030000	672590000	569500000	828950000	564200000	304090000	584350000	463000000	549590000	641004000	493046000	1.30009	0.100201
sp|P49006|MRP_HUMAN	MARCKSL1	sp|P49006|MRP_HUMAN MARCKS-related protein OS=Homo sapiens OX=9606 GN=MARCKSL1 PE=1 SV=2	1	2	2	2	14.4	19.529	279150000	48294000		244290000		151260000			94724000	193950000	190578000	1.46645e+08	1.29959	0.600566
sp|P84243|H33_HUMAN	H3-3A	sp|P84243|H33_HUMAN Histone H3.3 OS=Homo sapiens OX=9606 GN=H3-3A PE=1 SV=2	1	12	12	2	64.7	15.328	41347000000	46445000000	22630000000	25871000000	19431000000	31832000000	28624000000	23437000000	14793000000	21183000000	31144800000	23973800000	1.29912	0.275716
sp|P00533|EGFR_HUMAN	EGFR	sp|P00533|EGFR_HUMAN Epidermal growth factor receptor OS=Homo sapiens OX=9606 GN=EGFR PE=1 SV=2	1	8	8	8	8.1	134.28	20069000	18411000	24494000	19597000	17528000	17577000		14841000	12350000	16907000	20019800	15418750	1.29841	0.031235
sp|P49368|TCPG_HUMAN	CCT3	sp|P49368|TCPG_HUMAN T-complex protein 1 subunit gamma OS=Homo sapiens OX=9606 GN=CCT3 PE=1 SV=4	1	25	25	25	54.3	60.533	228400000	224180000	374880000	326370000	494450000	206650000	200930000	250520000	237430000	374350000	329656000	253976000	1.29798	0.237954
sp|Q96AY3|FKB10_HUMAN	FKBP10	sp|Q96AY3|FKB10_HUMAN Peptidyl-prolyl cis-trans isomerase FKBP10 OS=Homo sapiens OX=9606 GN=FKBP10 PE=1 SV=1	1	8	8	8	17.7	64.244	7268800	24280000	7474700	6559200	15002000		12390000	6647000	6154200	12189000	12116940	9345050	1.29662	0.524924
sp|Q99426|TBCB_HUMAN	TBCB	sp|Q99426|TBCB_HUMAN Tubulin-folding cofactor B OS=Homo sapiens OX=9606 GN=TBCB PE=1 SV=2	1	4	4	4	16.8	27.325	101730000	78776000	120660000	110330000	77830000	57435000		101840000	82166000	60514000	97865200	75488750	1.29642	0.135955
sp|P50990|TCPQ_HUMAN	CCT8	sp|P50990|TCPQ_HUMAN T-complex protein 1 subunit theta OS=Homo sapiens OX=9606 GN=CCT8 PE=1 SV=4	1	22	22	22	43.1	59.62	177520000	192090000	379230000	301770000	458280000	152320000	178340000	233310000	229550000	370450000	301778000	232794000	1.29633	0.324497
sp|Q9H8S9|MOB1A_HUMAN;sp|Q7L9L4|MOB1B_HUMAN	MOB1A	sp|Q9H8S9|MOB1A_HUMAN MOB kinase activator 1A OS=Homo sapiens OX=9606 GN=MOB1A PE=1 SV=4;sp|Q7L9L4|MOB1B_HUMAN MOB kinase activator 1B OS=Homo sapiens OX=9606 GN=MOB1B PE=1 SV=3	2	2	2	2	10.6	25.079	32571000	44062000	27250000	37477000	27090000	28236000		28734000	25464000	21581000	33690000	26003750	1.29558	0.0915169
sp|O00303|EIF3F_HUMAN	EIF3F	sp|O00303|EIF3F_HUMAN Eukaryotic translation initiation factor 3 subunit F OS=Homo sapiens OX=9606 GN=EIF3F PE=1 SV=1	1	8	8	8	26.6	37.563	96268000	95523000	121210000	111910000	110040000	72958000	91917000	86109000	64408000	97518000	106990200	82582000	1.29556	0.0143309
sp|P40925|MDHC_HUMAN	MDH1	sp|P40925|MDHC_HUMAN Malate dehydrogenase, cytoplasmic OS=Homo sapiens OX=9606 GN=MDH1 PE=1 SV=4	1	11	11	11	35.6	36.426	539550000	727220000	578320000	581140000	508840000	273160000	397980000	486840000	654790000	453120000	587014000	453178000	1.29533	0.10243
sp|O96019|ACL6A_HUMAN	ACTL6A	sp|O96019|ACL6A_HUMAN Actin-like protein 6A OS=Homo sapiens OX=9606 GN=ACTL6A PE=1 SV=1	1	8	8	8	29.8	47.46	25450000	35695000	42124000	48261000	78270000	23945000	46855000	27467000	21307000	57888000	45960000	35492400	1.29493	0.387125
sp|Q01085|TIAR_HUMAN	TIAL1	sp|Q01085|TIAR_HUMAN Nucleolysin TIAR OS=Homo sapiens OX=9606 GN=TIAL1 PE=1 SV=1	1	5	3	3	16.3	41.59	26793000	22101000	36924000	24242000	24934000	20537000		19721000		22300000	26998800	2.08527e+07	1.29474	0.129679
sp|Q05048|CSTF1_HUMAN	CSTF1	sp|Q05048|CSTF1_HUMAN Cleavage stimulation factor subunit 1 OS=Homo sapiens OX=9606 GN=CSTF1 PE=1 SV=1	1	4	4	4	15.5	48.357	8112400	7551100	9300000	7473900	14003000		5934700	6437900		9196700	9288080	7.18977e+06	1.29185	0.285795
sp|P11177|ODPB_HUMAN	PDHB	sp|P11177|ODPB_HUMAN Pyruvate dehydrogenase E1 component subunit beta, mitochondrial OS=Homo sapiens OX=9606 GN=PDHB PE=1 SV=3	1	11	11	11	44.6	39.233	61852000	63747000	79154000	92730000	102180000	43624000	44337000	67073000	74715000	79834000	79932600	61916600	1.29097	0.138902
sp|P46063|RECQ1_HUMAN	RECQL	sp|P46063|RECQ1_HUMAN ATP-dependent DNA helicase Q1 OS=Homo sapiens OX=9606 GN=RECQL PE=1 SV=3	1	10	10	10	19.7	73.457	19534000	21964000	23655000	19014000	49303000		11770000	12541000		37754000	26694000	2.06883e+07	1.29029	0.564183
sp|P62244|RS15A_HUMAN	RPS15A	sp|P62244|RS15A_HUMAN 40S ribosomal protein S15a OS=Homo sapiens OX=9606 GN=RPS15A PE=1 SV=2	1	8	8	8	62.3	14.839	1297100000	958050000	679260000	933710000	434160000	961570000	766170000	630680000	459760000	516190000	860456000	666874000	1.29028	0.289979
sp|P60866|RS20_HUMAN	RPS20	sp|P60866|RS20_HUMAN 40S ribosomal protein S20 OS=Homo sapiens OX=9606 GN=RPS20 PE=1 SV=1	1	4	4	4	32.8	13.373	1059900000	1275200000	863530000	920770000	494610000	895410000	883610000	851330000	396460000	550200000	922802000	715402000	1.28991	0.241644
sp|Q16881|TRXR1_HUMAN	TXNRD1	sp|Q16881|TRXR1_HUMAN Thioredoxin reductase 1, cytoplasmic OS=Homo sapiens OX=9606 GN=TXNRD1 PE=1 SV=3	1	10	10	10	25.7	70.905	18284000	19903000	23415000	22774000	31645000	5229100		28989000	17460000	20318000	23204200	17999025	1.28919	0.336617
sp|Q13126|MTAP_HUMAN	MTAP	sp|Q13126|MTAP_HUMAN S-methyl-5-thioadenosine phosphorylase OS=Homo sapiens OX=9606 GN=MTAP PE=1 SV=2	1	13	13	13	59.4	31.236	72031000	63574000	101520000	91216000	77259000	43265000	47172000	73162000	98972000	52432000	81120000	63000600	1.28761	0.181906
sp|P05165|PCCA_HUMAN	PCCA	sp|P05165|PCCA_HUMAN Propionyl-CoA carboxylase alpha chain, mitochondrial OS=Homo sapiens OX=9606 GN=PCCA PE=1 SV=4	1	9	9	9	16.3	80.058			14825000	14196000	49076000			14179000	20266000	26229000	2.60323e+07	2.02247e+07	1.28716	0.654673
sp|P08559|ODPA_HUMAN;sp|P29803|ODPAT_HUMAN	PDHA1	sp|P08559|ODPA_HUMAN Pyruvate dehydrogenase E1 component subunit alpha, somatic form, mitochondrial OS=Homo sapiens OX=9606 GN=PDHA1 PE=1 SV=3	2	12	12	12	39	43.295	77815000	64448000	104530000	130390000	162890000	69785000	62237000	92577000	94357000	100660000	108014600	83923200	1.28706	0.247765
sp|Q02818|NUCB1_HUMAN	NUCB1	sp|Q02818|NUCB1_HUMAN Nucleobindin-1 OS=Homo sapiens OX=9606 GN=NUCB1 PE=1 SV=4	1	22	22	22	49	53.879	157480000	267000000	181960000	271850000	225120000	78995000	185670000	180050000	146310000	266570000	220682000	171519000	1.28663	0.231117
sp|Q9Y6E0|STK24_HUMAN	STK24	sp|Q9Y6E0|STK24_HUMAN Serine/threonine-protein kinase 24 OS=Homo sapiens OX=9606 GN=STK24 PE=1 SV=1	1	5	5	2	13.3	49.307	9500400	8884700	14003000	13841000	11924000			8841900	9161400	9120900	11630620	9041400	1.28637	0.118419
sp|P15880|RS2_HUMAN	RPS2	sp|P15880|RS2_HUMAN 40S ribosomal protein S2 OS=Homo sapiens OX=9606 GN=RPS2 PE=1 SV=2	1	14	14	14	53.6	31.324	1399000000	971070000	1054300000	1117400000	587880000	895980000	817260000	939820000	619890000	715860000	1025930000	797762000	1.28601	0.150476
sp|O00231|PSD11_HUMAN	PSMD11	sp|O00231|PSD11_HUMAN 26S proteasome non-ATPase regulatory subunit 11 OS=Homo sapiens OX=9606 GN=PSMD11 PE=1 SV=3	1	13	13	13	34.6	47.463	61846000	60349000	96561000	94222000	78622000	50286000	56426000	53105000	54442000	90282000	78320000	60908200	1.28587	0.141472
sp|P62191|PRS4_HUMAN	PSMC1	sp|P62191|PRS4_HUMAN 26S proteasome regulatory subunit 4 OS=Homo sapiens OX=9606 GN=PSMC1 PE=1 SV=1	1	11	11	11	32.7	49.184	33499000	24256000	74135000	71319000	76336000	34609000	27495000	40688000	41268000	73652000	55909000	43542400	1.28401	0.392735
sp|O95747|OXSR1_HUMAN	OXSR1	sp|O95747|OXSR1_HUMAN Serine/threonine-protein kinase OSR1 OS=Homo sapiens OX=9606 GN=OXSR1 PE=1 SV=1	1	8	8	8	18.8	58.022	87558000	68521000	66274000	78252000	68475000	90136000	59695000	49999000	38816000	48927000	73816000	57514600	1.28343	0.130378
sp|P61081|UBC12_HUMAN	UBE2M	sp|P61081|UBC12_HUMAN NEDD8-conjugating enzyme Ubc12 OS=Homo sapiens OX=9606 GN=UBE2M PE=1 SV=1	1	6	6	6	35	20.9	60306000	59255000	59762000	49924000	65958000	53753000		62023000	35776000	32488000	59041000	46010000	1.28322	0.100224
sp|P42167|LAP2B_HUMAN	TMPO	sp|P42167|LAP2B_HUMAN Lamina-associated polypeptide 2, isoforms beta/gamma OS=Homo sapiens OX=9606 GN=TMPO PE=1 SV=2	1	16	16	8	56.4	50.67	133570000	171150000	92535000	82843000	164180000	78702000	119430000	91102000	83827000	129080000	128855600	100428200	1.28306	0.205522
sp|O43768|ENSA_HUMAN	ENSA	sp|O43768|ENSA_HUMAN Alpha-endosulfine OS=Homo sapiens OX=9606 GN=ENSA PE=1 SV=1	1	5	5	4	47.9	13.389	40962000	64435000		74826000	47202000	46847000	35318000	46677000	44618000	48269000	56856250	44345800	1.28211	0.131447
sp|O75347|TBCA_HUMAN	TBCA	sp|O75347|TBCA_HUMAN Tubulin-specific chaperone A OS=Homo sapiens OX=9606 GN=TBCA PE=1 SV=3	1	6	6	6	46.3	12.855	138070000	232400000	165260000	191560000	89479000	167170000	135990000	119310000	118210000	97012000	163353800	127538400	1.28082	0.218576
sp|Q9Y3E1|HDGR3_HUMAN	HDGFL3	sp|Q9Y3E1|HDGR3_HUMAN Hepatoma-derived growth factor-related protein 3 OS=Homo sapiens OX=9606 GN=HDGFL3 PE=1 SV=1	1	6	6	5	34.5	22.619	107110000	41894000	38554000	114800000	42107000		33862000	53460000	56049000	71800000	68893000	53792750	1.28071	0.489272
sp|P30566|PUR8_HUMAN	ADSL	sp|P30566|PUR8_HUMAN Adenylosuccinate lyase OS=Homo sapiens OX=9606 GN=ADSL PE=1 SV=2	1	4	4	4	11.6	54.889			13751000	13028000	26917000	19824000	10277000	16362000	7648800	15813000	1.78987e+07	13984960	1.27985	0.409444
sp|P37837|TALDO_HUMAN	TALDO1	sp|P37837|TALDO_HUMAN Transaldolase OS=Homo sapiens OX=9606 GN=TALDO1 PE=1 SV=2	1	16	16	16	42.1	37.54	1132600000	1269200000	980990000	1055200000	1009700000	460850000	1000700000	894630000	889530000	1010800000	1089538000	851302000	1.27985	0.0687717
sp|Q99798|ACON_HUMAN	ACO2	sp|Q99798|ACON_HUMAN Aconitate hydratase, mitochondrial OS=Homo sapiens OX=9606 GN=ACO2 PE=1 SV=2	1	31	31	31	50.5	85.424	250950000	222030000	486980000	454080000	561740000	135940000	172420000	373820000	427410000	435370000	395156000	308992000	1.27886	0.381601
sp|O75718|CRTAP_HUMAN	CRTAP	sp|O75718|CRTAP_HUMAN Cartilage-associated protein OS=Homo sapiens OX=9606 GN=CRTAP PE=1 SV=1	1	3	3	3	7	46.561	26375000	30999000	27507000	36467000	37026000			19009000	19083000	36238000	31674800	2.47767e+07	1.27841	0.226294
sp|O95299|NDUAA_HUMAN	NDUFA10	sp|O95299|NDUAA_HUMAN NADH dehydrogenase [ubiquinone] 1 alpha subcomplex subunit 10, mitochondrial OS=Homo sapiens OX=9606 GN=NDUFA10 PE=1 SV=1	1	4	4	4	15.5	40.75	13315000	13994000	26975000	33432000	16023000		10141000	21825000	17848000	15113000	20747800	16231750	1.27822	0.399972
sp|P61254|RL26_HUMAN	RPL26	sp|P61254|RL26_HUMAN 60S ribosomal protein L26 OS=Homo sapiens OX=9606 GN=RPL26 PE=1 SV=1	1	7	7	2	34.5	17.258	962970000	932160000	799700000	816100000	548980000	691290000	669600000	832370000	535890000	447410000	811982000	635312000	1.27808	0.111305
sp|Q8IV08|PLD3_HUMAN	PLD3	sp|Q8IV08|PLD3_HUMAN 5-3 exonuclease PLD3 OS=Homo sapiens OX=9606 GN=PLD3 PE=1 SV=1	1	5	5	5	12.7	54.705	33702000	23515000	16862000	48991000	48927000	24493000	43520000	24198000	14360000	28157000	34399400	26945600	1.27662	0.382011
sp|P04066|FUCO_HUMAN	FUCA1	sp|P04066|FUCO_HUMAN Tissue alpha-L-fucosidase OS=Homo sapiens OX=9606 GN=FUCA1 PE=1 SV=4	1	4	4	4	9.9	53.688	20372000	17227000	7753300	33633000	6435300		20805000	11184000	12043000	9519400	17084120	13387850	1.27609	0.557974
sp|O75323|NIPS2_HUMAN	NIPSNAP2	sp|O75323|NIPS2_HUMAN Protein NipSnap homolog 2 OS=Homo sapiens OX=9606 GN=NIPSNAP2 PE=1 SV=1	1	8	8	7	34.3	33.742	191880000	217510000	208400000	323290000	99491000	68787000	261930000	169930000	158500000	157160000	208114200	163261400	1.27473	0.367875
sp|P61158|ARP3_HUMAN;sp|Q9P1U1|ARP3B_HUMAN;sp|Q9C0K3|ARP3C_HUMAN	ACTR3	sp|P61158|ARP3_HUMAN Actin-related protein 3 OS=Homo sapiens OX=9606 GN=ACTR3 PE=1 SV=3	3	18	18	18	58.1	47.371	293410000	393250000	527830000	402700000	323770000	246070000	365730000	328520000	281670000	301790000	388192000	304756000	1.27378	0.103089
sp|P06730|IF4E_HUMAN	EIF4E	sp|P06730|IF4E_HUMAN Eukaryotic translation initiation factor 4E OS=Homo sapiens OX=9606 GN=EIF4E PE=1 SV=2	1	3	3	3	15.2	25.097	56619000	69881000	69350000		108230000			67030000	53538000	58666000	76020000	5.97447e+07	1.27241	0.285524
sp|P42677|RS27_HUMAN	RPS27	sp|P42677|RS27_HUMAN 40S ribosomal protein S27 OS=Homo sapiens OX=9606 GN=RPS27 PE=1 SV=3	1	4	4	2	39.3	9.461	477450000	394600000	327550000	503890000	233690000	370850000	324610000	429650000	201600000	197160000	387436000	304774000	1.27122	0.256495
sp|O60716|CTND1_HUMAN	CTNND1	sp|O60716|CTND1_HUMAN Catenin delta-1 OS=Homo sapiens OX=9606 GN=CTNND1 PE=1 SV=1	1	12	12	12	16.5	108.17	29977000	30853000	43340000	40046000	49615000	33044000	24610000	38255000	26733000	29836000	38766200	30495600	1.27121	0.100154
sp|Q9NR45|SIAS_HUMAN	NANS	sp|Q9NR45|SIAS_HUMAN Sialic acid synthase OS=Homo sapiens OX=9606 GN=NANS PE=1 SV=2	1	15	15	15	62.4	40.307	73579000	95359000	149330000	88782000	183320000	39982000	92740000	82839000	86971000	161980000	118074000	92902400	1.27095	0.403592
sp|Q9Y696|CLIC4_HUMAN	CLIC4	sp|Q9Y696|CLIC4_HUMAN Chloride intracellular channel protein 4 OS=Homo sapiens OX=9606 GN=CLIC4 PE=1 SV=4	1	11	11	11	51.4	28.772	221430000	238830000	229390000	213570000	141780000	150250000	116770000	187120000	186490000	182140000	209000000	164554000	1.2701	0.0793779
sp|P27824|CALX_HUMAN	CANX	sp|P27824|CALX_HUMAN Calnexin OS=Homo sapiens OX=9606 GN=CANX PE=1 SV=2	1	22	22	22	38.3	67.567	382810000	498490000	507500000	430720000	892690000	282230000	362820000	386000000	495000000	609480000	542442000	427106000	1.27004	0.311998
sp|P00491|PNPH_HUMAN	PNP	sp|P00491|PNPH_HUMAN Purine nucleoside phosphorylase OS=Homo sapiens OX=9606 GN=PNP PE=1 SV=2	1	14	14	14	67.1	32.118	103960000	72912000	110350000	92093000	45957000	68427000	90927000	73881000	53454000	48216000	85054400	66981000	1.26983	0.23065
sp|O95298|NDUC2_HUMAN;sp|E9PQ53|NDUCR_HUMAN	NDUFC2	sp|O95298|NDUC2_HUMAN NADH dehydrogenase [ubiquinone] 1 subunit C2 OS=Homo sapiens OX=9606 GN=NDUFC2 PE=1 SV=1;sp|E9PQ53|NDUCR_HUMAN NADH dehydrogenase [ubiquinone] 1 subunit C2, isoform 2 OS=Homo sapiens OX=9606 GN=NDUFC2-KCTD14 PE=1 SV=1	2	2	2	2	18.5	14.187	57437000	46585000	42373000	37087000		34311000		65137000	27982000	17179000	45870500	36152250	1.26881	0.41724
sp|P38646|GRP75_HUMAN	HSPA9	sp|P38646|GRP75_HUMAN Stress-70 protein, mitochondrial OS=Homo sapiens OX=9606 GN=HSPA9 PE=1 SV=2	1	28	27	27	49.5	73.68	190930000	202890000	427120000	488480000	1014500000	148110000	270640000	333770000	370990000	714690000	464784000	367640000	1.26424	0.598206
sp|Q14696|MESD_HUMAN	MESD	sp|Q14696|MESD_HUMAN LRP chaperone MESD OS=Homo sapiens OX=9606 GN=MESD PE=1 SV=2	1	6	6	6	30.8	26.076	27574000	36371000	28228000	32758000	30290000	27454000	38487000	20499000	15689000	20808000	31044200	24587400	1.26261	0.168327
sp|P62701|RS4X_HUMAN;sp|Q8TD47|RS4Y2_HUMAN;sp|P22090|RS4Y1_HUMAN	RPS4X	sp|P62701|RS4X_HUMAN 40S ribosomal protein S4, X isoform OS=Homo sapiens OX=9606 GN=RPS4X PE=1 SV=2	3	16	16	16	54.4	29.597	2570200000	1790300000	2080300000	1830400000	1015300000	1892200000	1606100000	1974500000	788080000	1109300000	1857300000	1474036000	1.26001	0.292938
sp|O75531|BAF_HUMAN	BANF1	sp|O75531|BAF_HUMAN Barrier-to-autointegration factor OS=Homo sapiens OX=9606 GN=BANF1 PE=1 SV=1	1	7	7	7	65.2	10.058	595030000	472450000	473980000	663360000	556250000	309680000	625950000	449770000	329150000	476950000	552214000	438300000	1.2599	0.131519
sp|Q15363|TMED2_HUMAN	TMED2	sp|Q15363|TMED2_HUMAN Transmembrane emp24 domain-containing protein 2 OS=Homo sapiens OX=9606 GN=TMED2 PE=1 SV=1	1	5	5	5	22.9	22.761	194420000	151400000	156160000	212430000	98665000	70000000	221390000	132190000	125290000	96602000	162615000	129094400	1.25966	0.32944
sp|P24534|EF1B_HUMAN	EEF1B2	sp|P24534|EF1B_HUMAN Elongation factor 1-beta OS=Homo sapiens OX=9606 GN=EEF1B2 PE=1 SV=3	1	6	6	6	41.8	24.763	48222000	78859000	67488000	48462000	136890000	45255000	84095000	57205000	48824000	66570000	75984200	60389800	1.25823	0.404899
sp|P29218|IMPA1_HUMAN	IMPA1	sp|P29218|IMPA1_HUMAN Inositol monophosphatase 1 OS=Homo sapiens OX=9606 GN=IMPA1 PE=1 SV=1	1	5	5	5	20.9	30.188			34768000	25732000	15468000		16801000	23781000	19855000		2.53227e+07	2.01457e+07	1.25698	0.431923
sp|Q9Y5J9|TIM8B_HUMAN	TIMM8B	sp|Q9Y5J9|TIM8B_HUMAN Mitochondrial import inner membrane translocase subunit Tim8 B OS=Homo sapiens OX=9606 GN=TIMM8B PE=1 SV=1	1	3	3	3	42.2	9.3435	22301000	19763000	17321000	24234000	17689000	19076000	24160000		13321000	7923000	20261600	16120000	1.25692	0.267473
sp|Q6NVY1|HIBCH_HUMAN	HIBCH	sp|Q6NVY1|HIBCH_HUMAN 3-hydroxyisobutyryl-CoA hydrolase, mitochondrial OS=Homo sapiens OX=9606 GN=HIBCH PE=1 SV=2	1	9	9	9	25.4	43.482	54394000	47350000	108010000	100730000	156020000	40250000	57762000	71594000	83394000	118160000	93300800	74232000	1.25688	0.44515
sp|P00338|LDHA_HUMAN;sp|Q6ZMR3|LDH6A_HUMAN	LDHA	sp|P00338|LDHA_HUMAN L-lactate dehydrogenase A chain OS=Homo sapiens OX=9606 GN=LDHA PE=1 SV=2	2	19	19	18	53.6	36.688	972110000	1235400000	1687400000	1783000000	1370100000	710880000	1073100000	1472000000	1202600000	1149400000	1409602000	1121596000	1.25678	0.172969
sp|Q96GK7|FAH2A_HUMAN;sp|Q6P2I3|FAH2B_HUMAN	FAHD2A	sp|Q96GK7|FAH2A_HUMAN Fumarylacetoacetate hydrolase domain-containing protein 2A OS=Homo sapiens OX=9606 GN=FAHD2A PE=1 SV=1;sp|Q6P2I3|FAH2B_HUMAN Fumarylacetoacetate hydrolase domain-containing protein 2B OS=Homo sapiens OX=9606 GN=FAHD2B PE=1 SV=1	2	5	5	5	22.6	34.596	17892000	8429800	14226000	22894000	14365000		9772300	11759000	15214000	12786000	15561360	12382825	1.25669	0.305591
sp|P07741|APT_HUMAN	APRT	sp|P07741|APT_HUMAN Adenine phosphoribosyltransferase OS=Homo sapiens OX=9606 GN=APRT PE=1 SV=2	1	9	9	9	62.8	19.608	304770000	475500000	372870000	445910000	211180000	345640000	352800000	266460000	272280000	204170000	362046000	288270000	1.25593	0.219446
sp|Q96A08|H2B1A_HUMAN	H2BC1	sp|Q96A08|H2B1A_HUMAN Histone H2B type 1-A OS=Homo sapiens OX=9606 GN=H2BC1 PE=1 SV=3	1	12	2	2	50.4	14.167	517880000	160960000	128180000	398210000	90487000	168990000	307930000	246150000	218230000	90891000	259143400	206438200	1.25531	0.581379
sp|P35232|PHB_HUMAN	PHB	sp|P35232|PHB_HUMAN Prohibitin OS=Homo sapiens OX=9606 GN=PHB PE=1 SV=1	1	19	19	19	82.4	29.804	768810000	773560000	841550000	1143700000	739210000	527290000	785660000	691580000	689710000	705730000	853366000	679994000	1.25496	0.0772542
sp|P67775|PP2AA_HUMAN	PPP2CA	sp|P67775|PP2AA_HUMAN Serine/threonine-protein phosphatase 2A catalytic subunit alpha isoform OS=Homo sapiens OX=9606 GN=PPP2CA PE=1 SV=1	1	10	10	2	43.4	35.594	33762000	31971000	47247000	39811000	65750000		27423000	38754000	38185000	34995000	43708200	34839250	1.25457	0.264522
sp|Q96JY6|PDLI2_HUMAN	PDLIM2	sp|Q96JY6|PDLI2_HUMAN PDZ and LIM domain protein 2 OS=Homo sapiens OX=9606 GN=PDLIM2 PE=1 SV=1	1	8	8	8	29.3	37.458	56052000	65134000	90059000	69234000	25022000	43801000	39124000	82777000	29291000		61100200	48748250	1.25338	0.460995
sp|P00390|GSHR_HUMAN	GSR	sp|P00390|GSHR_HUMAN Glutathione reductase, mitochondrial OS=Homo sapiens OX=9606 GN=GSR PE=1 SV=2	1	9	9	9	23.6	56.256	22635000	27430000	53963000	29433000	89028000	23239000	34630000	29054000	27315000	63428000	44497800	35533200	1.25229	0.549081
sp|Q15691|MARE1_HUMAN;sp|Q9UPY8|MARE3_HUMAN	MAPRE1	sp|Q15691|MARE1_HUMAN Microtubule-associated protein RP/EB family member 1 OS=Homo sapiens OX=9606 GN=MAPRE1 PE=1 SV=3	2	11	11	11	43.7	29.999	111770000	152630000	159900000	210570000	93513000	117900000	88917000	131730000	108430000	134730000	145676600	116341400	1.25215	0.220073
sp|Q9BVG4|PBDC1_HUMAN	PBDC1	sp|Q9BVG4|PBDC1_HUMAN Protein PBDC1 OS=Homo sapiens OX=9606 GN=PBDC1 PE=1 SV=1	1	4	4	4	17.6	26.056	14581000	20178000	11277000	12275000	12109000			10382000	8866100	14523000	14084000	1.1257e+07	1.25113	0.299022
sp|Q9Y285|SYFA_HUMAN	FARSA	sp|Q9Y285|SYFA_HUMAN Phenylalanine--tRNA ligase alpha subunit OS=Homo sapiens OX=9606 GN=FARSA PE=1 SV=3	1	14	14	14	41.9	57.563	71228000	93470000	99863000	90174000	81184000	75105000	49445000	88310000	61917000	73797000	87183800	69714800	1.25058	0.0672306
sp|P13667|PDIA4_HUMAN	PDIA4	sp|P13667|PDIA4_HUMAN Protein disulfide-isomerase A4 OS=Homo sapiens OX=9606 GN=PDIA4 PE=1 SV=2	1	36	36	36	51.8	72.932	370100000	477920000	372760000	337360000	536700000	197770000	415900000	201410000	277280000	583460000	418968000	335164000	1.25004	0.340591
sp|P56192|SYMC_HUMAN	MARS1	sp|P56192|SYMC_HUMAN Methionine--tRNA ligase, cytoplasmic OS=Homo sapiens OX=9606 GN=MARS1 PE=1 SV=2	1	9	9	9	13.4	101.11	14277000	7116000	11920000	8180100	20795000			9108500	7244400	13597000	12457620	9983300	1.24785	0.511161
sp|P58546|MTPN_HUMAN	MTPN	sp|P58546|MTPN_HUMAN Myotrophin OS=Homo sapiens OX=9606 GN=MTPN PE=1 SV=2	1	6	6	6	71.2	12.895	30525000	37958000	30528000	42664000	39383000		28083000	29902000	28788000	29342000	36211600	29028750	1.24744	0.0368281
sp|P23786|CPT2_HUMAN	CPT2	sp|P23786|CPT2_HUMAN Carnitine O-palmitoyltransferase 2, mitochondrial OS=Homo sapiens OX=9606 GN=CPT2 PE=1 SV=2	1	10	10	10	17.8	73.776	10632000	14942000	18081000	13773000	39727000		10392000	15061000	17069000	19978000	19431000	15625000	1.24358	0.556817
sp|Q4V9L6|TM119_HUMAN	TMEM119	sp|Q4V9L6|TM119_HUMAN Transmembrane protein 119 OS=Homo sapiens OX=9606 GN=TMEM119 PE=1 SV=1	1	3	3	3	12.7	29.203	19044000	78927000	23108000	27141000	41262000	23522000	29470000	40177000	28133000	31207000	37896400	30501800	1.24243	0.52967
sp|Q16777|H2A2C_HUMAN;sp|Q6FI13|H2A2A_HUMAN;sp|Q99878|H2A1J_HUMAN;sp|Q96KK5|H2A1H_HUMAN;sp|Q9BTM1|H2AJ_HUMAN;sp|P0C0S8|H2A1_HUMAN;REV__sp|Q8NB25|F184A_HUMAN	H2AC20	sp|Q16777|H2A2C_HUMAN Histone H2A type 2-C OS=Homo sapiens OX=9606 GN=H2AC20 PE=1 SV=4;sp|Q6FI13|H2A2A_HUMAN Histone H2A type 2-A OS=Homo sapiens OX=9606 GN=H2AC18 PE=1 SV=3;sp|Q99878|H2A1J_HUMAN Histone H2A type 1-J OS=Homo sapiens OX=9606 GN=H2AC14 PE=1	7	10	10	1	66.7	13.988	80607000000	68477000000	38711000000	51440000000	26740000000	58928000000	52464000000	41586000000	32087000000	29092000000	53195000000	42831400000	1.24196	0.386023
sp|P60174|TPIS_HUMAN	TPI1	sp|P60174|TPIS_HUMAN Triosephosphate isomerase OS=Homo sapiens OX=9606 GN=TPI1 PE=1 SV=4	1	18	18	18	85.1	26.669	3190000000	3690700000	3795700000	3953700000	3239700000	1743700000	3276600000	3361300000	2942800000	3082700000	3573960000	2881420000	1.24035	0.0697756
sp|Q9UI09|NDUAC_HUMAN	NDUFA12	sp|Q9UI09|NDUAC_HUMAN NADH dehydrogenase [ubiquinone] 1 alpha subcomplex subunit 12 OS=Homo sapiens OX=9606 GN=NDUFA12 PE=1 SV=1	1	4	4	4	31.7	17.114	110620000	103150000	96411000	105830000	40002000	95113000	85976000	70363000	53019000	63265000	91202600	73547200	1.24006	0.27494
sp|O00479|HMGN4_HUMAN	HMGN4	sp|O00479|HMGN4_HUMAN High mobility group nucleosome-binding domain-containing protein 4 OS=Homo sapiens OX=9606 GN=HMGN4 PE=1 SV=3	1	4	4	4	32.2	9.5388	725540000	989850000	216360000	447890000	218460000	113860000	930740000	618510000	199200000	233690000	519620000	419200000	1.23955	0.653644
sp|P01111|RASN_HUMAN;sp|P01112|RASH_HUMAN;sp|P01116|RASK_HUMAN	NRAS	sp|P01111|RASN_HUMAN GTPase NRas OS=Homo sapiens OX=9606 GN=NRAS PE=1 SV=1;sp|P01112|RASH_HUMAN GTPase HRas OS=Homo sapiens OX=9606 GN=HRAS PE=1 SV=1	3	3	3	3	16.9	21.229	26624000	23943000	35180000	39214000	14050000	27858000	18594000	26368000	23174000	16234000	27802200	22445600	1.23865	0.310099
sp|P55786|PSA_HUMAN;sp|A6NEC2|PSAL_HUMAN	NPEPPS	sp|P55786|PSA_HUMAN Puromycin-sensitive aminopeptidase OS=Homo sapiens OX=9606 GN=NPEPPS PE=1 SV=2	2	22	22	22	26.4	103.28	142100000	150070000	284020000	207660000	152090000	107110000	188320000	151380000	143530000	166110000	187188000	151290000	1.23728	0.26622
sp|Q02952|AKA12_HUMAN	AKAP12	sp|Q02952|AKA12_HUMAN A-kinase anchor protein 12 OS=Homo sapiens OX=9606 GN=AKAP12 PE=1 SV=4	1	5	5	5	4.2	191.48	23631000	31855000	30449000		38273000	17065000		34907000	27869000	20739000	31052000	25145000	1.23492	0.278963
sp|Q99879|H2B1M_HUMAN;sp|Q99877|H2B1N_HUMAN;sp|Q93079|H2B1H_HUMAN;sp|Q5QNW6|H2B2F_HUMAN;sp|P62807|H2B1C_HUMAN;sp|P58876|H2B1D_HUMAN;sp|O60814|H2B1K_HUMAN;sp|P57053|H2BFS_HUMAN	H2BC14	sp|Q99879|H2B1M_HUMAN Histone H2B type 1-M OS=Homo sapiens OX=9606 GN=H2BC14 PE=1 SV=3;sp|Q99877|H2B1N_HUMAN Histone H2B type 1-N OS=Homo sapiens OX=9606 GN=H2BC15 PE=1 SV=3;sp|Q93079|H2B1H_HUMAN Histone H2B type 1-H OS=Homo sapiens OX=9606 GN=H2BC9 PE=1 S	8	17	17	0	67.5	13.989	129490000000	123270000000	62358000000	82876000000	44779000000	92820000000	76950000000	70734000000	60299000000	57799000000	88554600000	71720400000	1.23472	0.371127
sp|P17174|AATC_HUMAN	GOT1	sp|P17174|AATC_HUMAN Aspartate aminotransferase, cytoplasmic OS=Homo sapiens OX=9606 GN=GOT1 PE=1 SV=3	1	13	13	13	37.5	46.247	48973000	55076000	57070000	64722000	82699000	26620000	77315000	50222000	57863000	38036000	61708000	50011200	1.23388	0.294565
sp|Q8NFV4|ABHDB_HUMAN	ABHD11	sp|Q8NFV4|ABHDB_HUMAN Protein ABHD11 OS=Homo sapiens OX=9606 GN=ABHD11 PE=1 SV=1	1	11	11	11	37.5	34.69	70736000	29363000	13814000	19138000	19803000	21191000		18009000	17199000	42751000	30570800	24787500	1.23332	0.667036
sp|P46779|RL28_HUMAN	RPL28	sp|P46779|RL28_HUMAN 60S ribosomal protein L28 OS=Homo sapiens OX=9606 GN=RPL28 PE=1 SV=3	1	7	7	7	40.1	15.747	1596900000	1005700000	939570000	1087600000	547400000	1087000000	779260000	1111400000	711150000	509500000	1035434000	839662000	1.23316	0.364802
sp|Q8WW12|PCNP_HUMAN	PCNP	sp|Q8WW12|PCNP_HUMAN PEST proteolytic signal-containing nuclear protein OS=Homo sapiens OX=9606 GN=PCNP PE=1 SV=2	1	4	4	4	28.1	18.925	109320000	132450000	63767000	97597000	56570000	77091000	78983000	86942000	60811000	69128000	91940800	74591000	1.2326	0.276672
sp|P32455|GBP1_HUMAN;sp|Q9H0R5|GBP3_HUMAN	GBP1	sp|P32455|GBP1_HUMAN Guanylate-binding protein 1 OS=Homo sapiens OX=9606 GN=GBP1 PE=1 SV=2	2	12	12	10	22	67.93		19523000	7373600	13302000	20735000		9149800	11493000	7459700	21441000	15233400	12385875	1.2299	0.540961
sp|P07384|CAN1_HUMAN;sp|O14815|CAN9_HUMAN	CAPN1	sp|P07384|CAN1_HUMAN Calpain-1 catalytic subunit OS=Homo sapiens OX=9606 GN=CAPN1 PE=1 SV=1	2	29	29	28	41.6	81.889	263970000	288170000	370910000	229270000	212350000	226220000	209440000	261170000	207510000	205820000	272934000	222032000	1.22926	0.125163
sp|P24666|PPAC_HUMAN	ACP1	sp|P24666|PPAC_HUMAN Low molecular weight phosphotyrosine protein phosphatase OS=Homo sapiens OX=9606 GN=ACP1 PE=1 SV=3	1	7	7	7	60.8	18.042	59121000	80981000	62899000	32038000	57517000	60361000	48625000	49205000	36868000	43035000	58511200	47618800	1.22874	0.248073
sp|Q06830|PRDX1_HUMAN	PRDX1	sp|Q06830|PRDX1_HUMAN Peroxiredoxin-1 OS=Homo sapiens OX=9606 GN=PRDX1 PE=1 SV=1	1	16	16	12	75.4	22.11	2099600000	2343900000	3026100000	3211500000	2649900000	1760900000	1813100000	2565500000	2536500000	2196000000	2666200000	2174400000	1.22618	0.103993
sp|P14625|ENPL_HUMAN;sp|Q58FF3|ENPLL_HUMAN	HSP90B1	sp|P14625|ENPL_HUMAN Endoplasmin OS=Homo sapiens OX=9606 GN=HSP90B1 PE=1 SV=1	2	41	39	39	52.1	92.468	1031300000	1447200000	1164100000	910810000	2050200000	658720000	1257600000	668650000	912450000	1888700000	1320722000	1077224000	1.22604	0.450539
sp|Q04837|SSBP_HUMAN	SSBP1	sp|Q04837|SSBP_HUMAN Single-stranded DNA-binding protein, mitochondrial OS=Homo sapiens OX=9606 GN=SSBP1 PE=1 SV=1	1	6	6	6	49.3	17.259	270710000	413560000	264810000	297950000	166080000	297170000	304890000	214290000	159380000	177540000	282622000	230654000	1.22531	0.326859
sp|Q09666|AHNK_HUMAN	AHNAK	sp|Q09666|AHNK_HUMAN Neuroblast differentiation-associated protein AHNAK OS=Homo sapiens OX=9606 GN=AHNAK PE=1 SV=2	1	54	54	54	21.4	629.09	339710000	373770000	456240000	194890000	237240000	382360000	200670000	253210000	251490000	219930000	320370000	261532000	1.22497	0.330629
sp|Q9UNZ2|NSF1C_HUMAN	NSFL1C	sp|Q9UNZ2|NSF1C_HUMAN NSFL1 cofactor p47 OS=Homo sapiens OX=9606 GN=NSFL1C PE=1 SV=2	1	16	16	16	49.5	40.572	439320000	417630000	413320000	655230000	247440000	406190000	370690000	424980000	327380000	248790000	434588000	355606000	1.22211	0.305864
sp|P49458|SRP09_HUMAN	SRP9	sp|P49458|SRP09_HUMAN Signal recognition particle 9 kDa protein OS=Homo sapiens OX=9606 GN=SRP9 PE=1 SV=2	1	5	5	5	50	10.112	412000000	545040000	297680000	377680000	235390000	364970000	405380000	270220000	237930000	249870000	373558000	305674000	1.22208	0.309175
sp|O00429|DNM1L_HUMAN	DNM1L	sp|O00429|DNM1L_HUMAN Dynamin-1-like protein OS=Homo sapiens OX=9606 GN=DNM1L PE=1 SV=2	1	15	15	15	26.6	81.876	17251000	12910000	24186000	19158000	34049000		4865100	18878000	19487000	27207000	21510800	17609275	1.22156	0.522112
sp|P62280|RS11_HUMAN	RPS11	sp|P62280|RS11_HUMAN 40S ribosomal protein S11 OS=Homo sapiens OX=9606 GN=RPS11 PE=1 SV=3	1	12	12	12	56.3	18.431	1852300000	1281500000	1268900000	1237100000	619280000	1259100000	1182400000	1313800000	621880000	747390000	1251816000	1024914000	1.22139	0.374591
sp|Q9NYL9|TMOD3_HUMAN	TMOD3	sp|Q9NYL9|TMOD3_HUMAN Tropomodulin-3 OS=Homo sapiens OX=9606 GN=TMOD3 PE=1 SV=1	1	4	4	4	12.5	39.594	22350000	39982000	31692000	22346000	23502000		26554000	20597000		21577000	27974400	2.29093e+07	1.22109	0.334107
sp|Q8WWM7|ATX2L_HUMAN	ATXN2L	sp|Q8WWM7|ATX2L_HUMAN Ataxin-2-like protein OS=Homo sapiens OX=9606 GN=ATXN2L PE=1 SV=2	1	5	5	5	6.5	113.37	30034000	31842000	39020000	18977000	29110000	24003000			20850000	28357000	29796600	2.44033e+07	1.22101	0.282892
sp|P62249|RS16_HUMAN	RPS16	sp|P62249|RS16_HUMAN 40S ribosomal protein S16 OS=Homo sapiens OX=9606 GN=RPS16 PE=1 SV=2	1	13	13	13	63.7	16.445	1309600000	1162200000	918420000	1114100000	531020000	815380000	1129000000	900140000	668930000	611280000	1007068000	824946000	1.22077	0.295584
sp|Q13542|4EBP2_HUMAN	EIF4EBP2	sp|Q13542|4EBP2_HUMAN Eukaryotic translation initiation factor 4E-binding protein 2 OS=Homo sapiens OX=9606 GN=EIF4EBP2 PE=1 SV=1	1	2	2	2	23.3	12.939		21750000	22571000	37115000			24470000	23557000		18792000	2.71453e+07	22273000	1.21876	0.409297
sp|P10809|CH60_HUMAN	HSPD1	sp|P10809|CH60_HUMAN 60 kDa heat shock protein, mitochondrial OS=Homo sapiens OX=9606 GN=HSPD1 PE=1 SV=2	1	34	34	34	66.1	61.054	421580000	479320000	552940000	750770000	2034500000	239340000	688240000	412740000	582650000	1556300000	847822000	695854000	1.21839	0.698494
sp|Q8WUW1|BRK1_HUMAN	BRK1	sp|Q8WUW1|BRK1_HUMAN Protein BRICK1 OS=Homo sapiens OX=9606 GN=BRK1 PE=1 SV=1	1	6	6	6	76	8.7448	70776000	85484000	77938000	48258000	29082000	48558000	66822000	51384000	46985000	42050000	62307600	51159800	1.2179	0.348561
sp|Q04323|UBXN1_HUMAN	UBXN1	sp|Q04323|UBXN1_HUMAN UBX domain-containing protein 1 OS=Homo sapiens OX=9606 GN=UBXN1 PE=1 SV=2	1	4	4	4	16.2	33.325	30203000	27639000	47191000	23757000	22674000	16384000		29589000	28706000		30292800	24893000	1.21692	0.449894
sp|Q8IW45|NNRD_HUMAN	NAXD	sp|Q8IW45|NNRD_HUMAN ATP-dependent (S)-NAD(P)H-hydrate dehydratase OS=Homo sapiens OX=9606 GN=NAXD PE=1 SV=1	1	5	5	5	17	36.576	38249000	32431000	34838000	13452000	27111000	17281000	22942000	35571000	17804000	26485000	29216200	24016600	1.2165	0.370704
sp|P39656|OST48_HUMAN	DDOST	sp|P39656|OST48_HUMAN Dolichyl-diphosphooligosaccharide--protein glycosyltransferase 48 kDa subunit OS=Homo sapiens OX=9606 GN=DDOST PE=1 SV=4	1	11	11	11	32.9	50.8	137410000	130040000	99453000	114010000	153050000	107150000	113880000	71815000	104080000	124220000	126792600	104229000	1.21648	0.115897
sp|P53999|TCP4_HUMAN	SUB1	sp|P53999|TCP4_HUMAN Activated RNA polymerase II transcriptional coactivator p15 OS=Homo sapiens OX=9606 GN=SUB1 PE=1 SV=3	1	6	6	6	44.9	14.395	496220000	630150000	291860000	314830000	216210000	334470000	601700000	248970000	219010000	201800000	389854000	321190000	1.21378	0.533934
sp|O00483|NDUA4_HUMAN	NDUFA4	sp|O00483|NDUA4_HUMAN Cytochrome c oxidase subunit NDUFA4 OS=Homo sapiens OX=9606 GN=NDUFA4 PE=1 SV=1	1	3	3	3	37	9.3697	112400000	124030000	114180000	131390000	68550000	100430000		98300000	103370000	61142000	110110000	90810500	1.21252	0.244072
sp|O43169|CYB5B_HUMAN	CYB5B	sp|O43169|CYB5B_HUMAN Cytochrome b5 type B OS=Homo sapiens OX=9606 GN=CYB5B PE=1 SV=3	1	6	6	6	64	16.694	220190000	81213000	62181000	131940000	72707000	90274000	73476000	88948000	132450000	83988000	113646200	93827200	1.21123	0.539265
sp|Q05682|CALD1_HUMAN;REV__sp|Q13136|LIPA1_HUMAN;REV__sp|O75334|LIPA2_HUMAN	CALD1	sp|Q05682|CALD1_HUMAN Caldesmon OS=Homo sapiens OX=9606 GN=CALD1 PE=1 SV=3	3	22	22	22	26.5	93.23	733020000	1309300000	812220000	808350000	1057600000	581710000	662550000	621040000	947770000	1085300000	944098000	779674000	1.21089	0.292755
sp|P09497|CLCB_HUMAN	CLTB	sp|P09497|CLCB_HUMAN Clathrin light chain B OS=Homo sapiens OX=9606 GN=CLTB PE=1 SV=1	1	6	6	6	23.1	25.19	125130000	199400000	139650000	121850000	71535000	117150000	104200000	204950000	89425000	27711000	131513000	108687200	1.21001	0.534145
sp|Q9P2J5|SYLC_HUMAN	LARS1	sp|Q9P2J5|SYLC_HUMAN Leucine--tRNA ligase, cytoplasmic OS=Homo sapiens OX=9606 GN=LARS1 PE=1 SV=2	1	13	13	13	15.3	134.46	26033000	21421000	26676000	18942000	65349000			17581000	16076000	44920000	31684200	2.61923e+07	1.20967	0.693671
sp|P10599|THIO_HUMAN	TXN	sp|P10599|THIO_HUMAN Thioredoxin OS=Homo sapiens OX=9606 GN=TXN PE=1 SV=3	1	8	8	8	65.7	11.737	963710000	1062800000	779300000	1204300000	967790000	942140000	1014400000	787500000	599850000	772520000	995580000	823282000	1.20928	0.124056
sp|P54727|RD23B_HUMAN	RAD23B	sp|P54727|RD23B_HUMAN UV excision repair protein RAD23 homolog B OS=Homo sapiens OX=9606 GN=RAD23B PE=1 SV=1	1	12	12	9	32.5	43.171	336630000	338620000	282710000	338440000	301260000	240540000	247620000	260340000	293730000	279350000	319532000	264316000	1.2089	0.00678985
sp|P12268|IMDH2_HUMAN	IMPDH2	sp|P12268|IMDH2_HUMAN Inosine-5-monophosphate dehydrogenase 2 OS=Homo sapiens OX=9606 GN=IMPDH2 PE=1 SV=2	1	11	11	10	29.2	55.804	48093000	70377000	80498000	64873000	89573000	37010000	29937000	53988000	53636000	118530000	70682800	58620200	1.20578	0.503195
sp|P52907|CAZA1_HUMAN	CAPZA1	sp|P52907|CAZA1_HUMAN F-actin-capping protein subunit alpha-1 OS=Homo sapiens OX=9606 GN=CAPZA1 PE=1 SV=3	1	12	12	10	64.7	32.922	218180000	260540000	232760000	253910000	210250000	145180000	261110000	171230000	173360000	224860000	235128000	195148000	1.20487	0.121978
sp|Q9Y5L4|TIM13_HUMAN	TIMM13	sp|Q9Y5L4|TIM13_HUMAN Mitochondrial import inner membrane translocase subunit Tim13 OS=Homo sapiens OX=9606 GN=TIMM13 PE=1 SV=1	1	6	6	6	69.5	10.5	81617000	86872000	58141000	85900000	57335000	94115000	82597000	50695000	37719000	41882000	73973000	61401600	1.20474	0.367853
sp|P62269|RS18_HUMAN	RPS18	sp|P62269|RS18_HUMAN 40S ribosomal protein S18 OS=Homo sapiens OX=9606 GN=RPS18 PE=1 SV=3	1	11	11	11	57.9	17.718	2243100000	1498200000	1771500000	1633000000	911200000	1401500000	1787600000	1607000000	880030000	1014000000	1611400000	1338026000	1.20431	0.350641
sp|Q9NS69|TOM22_HUMAN	TOMM22	sp|Q9NS69|TOM22_HUMAN Mitochondrial import receptor subunit TOM22 homolog OS=Homo sapiens OX=9606 GN=TOMM22 PE=1 SV=3	1	4	4	4	47.9	15.521	23334000	32841000	22474000	29226000	24887000	19845000	40242000	25863000	9009500	15320000	26552400	22055900	1.20387	0.450356
sp|P26639|SYTC_HUMAN	TARS1	sp|P26639|SYTC_HUMAN Threonine--tRNA ligase 1, cytoplasmic OS=Homo sapiens OX=9606 GN=TARS1 PE=1 SV=3	1	16	16	16	27.8	83.434	49691000	67070000	87040000	77576000	50948000		52492000	49433000	64558000	54606000	66465000	55272250	1.2025	0.242819
sp|Q15417|CNN3_HUMAN	CNN3	sp|Q15417|CNN3_HUMAN Calponin-3 OS=Homo sapiens OX=9606 GN=CNN3 PE=1 SV=1	1	8	7	7	31	36.413	37027000	66810000	142060000	98472000	96000000			77120000	66553000	76173000	88073800	73282000	1.20185	0.552227
sp|P02745|C1QA_HUMAN	C1QA	sp|P02745|C1QA_HUMAN Complement C1q subcomponent subunit A OS=Homo sapiens OX=9606 GN=C1QA PE=1 SV=2	1	2	2	2	6.9	26.016	94279000	64166000			33470000	73601000	70168000	53707000	34810000	34149000	6.39717e+07	53287000	1.20051	0.553014
sp|P49588|SYAC_HUMAN	AARS1	sp|P49588|SYAC_HUMAN Alanine--tRNA ligase, cytoplasmic OS=Homo sapiens OX=9606 GN=AARS1 PE=1 SV=2	1	24	24	24	35	106.81	41474000	73543000	67863000	55952000	87746000		34576000	44292000	51062000	87794000	65315600	54431000	1.19997	0.448129
sp|P55083|MFAP4_HUMAN	MFAP4	sp|P55083|MFAP4_HUMAN Microfibril-associated glycoprotein 4 OS=Homo sapiens OX=9606 GN=MFAP4 PE=1 SV=2	1	4	4	4	20	28.648	606240000	654440000	320710000	92128000	163150000	214920000	212760000	901350000	127650000	75074000	367333600	306350800	1.19906	0.75543
sp|Q9UHD8|SEPT9_HUMAN	SEPTIN9	sp|Q9UHD8|SEPT9_HUMAN Septin-9 OS=Homo sapiens OX=9606 GN=SEPTIN9 PE=1 SV=2	1	20	20	20	39.9	65.401	130920000	226440000	252860000	253760000	203520000	150630000	167470000	187390000	163250000	221960000	213500000	178140000	1.1985	0.208382
sp|Q16401|PSMD5_HUMAN	PSMD5	sp|Q16401|PSMD5_HUMAN 26S proteasome non-ATPase regulatory subunit 5 OS=Homo sapiens OX=9606 GN=PSMD5 PE=1 SV=3	1	10	10	10	24.2	56.195	37766000	56969000	93326000	65195000	83809000	48490000	50058000	69928000	50716000	62081000	67413000	56254600	1.19836	0.326884
sp|P23396|RS3_HUMAN	RPS3	sp|P23396|RS3_HUMAN 40S ribosomal protein S3 OS=Homo sapiens OX=9606 GN=RPS3 PE=1 SV=2	1	19	19	19	77.8	26.688	2913600000	2566400000	2202000000	2229200000	1307800000	1821500000	2286500000	2072300000	1425500000	1761000000	2243800000	1873360000	1.19774	0.258743
sp|P21281|VATB2_HUMAN	ATP6V1B2	sp|P21281|VATB2_HUMAN V-type proton ATPase subunit B, brain isoform OS=Homo sapiens OX=9606 GN=ATP6V1B2 PE=1 SV=3	1	13	13	7	37.4	56.5	43714000	38303000	64270000	71571000	84001000	22603000	86770000	51669000	35421000	55799000	60371800	50452400	1.19661	0.493012
sp|O00232|PSD12_HUMAN	PSMD12	sp|O00232|PSD12_HUMAN 26S proteasome non-ATPase regulatory subunit 12 OS=Homo sapiens OX=9606 GN=PSMD12 PE=1 SV=3	1	11	11	11	26.8	52.904	23585000	32864000	45058000	47853000	43830000		14008000	30735000	30762000	53679000	38638000	32296000	1.19637	0.495304
sp|O95202|LETM1_HUMAN	LETM1	sp|O95202|LETM1_HUMAN Mitochondrial proton/calcium exchanger protein OS=Homo sapiens OX=9606 GN=LETM1 PE=1 SV=1	1	8	8	8	13.5	83.353			24126000	27570000	24734000			21983000	15053000	26878000	2.54767e+07	2.13047e+07	1.19583	0.309896
sp|Q7L1Q6|BZW1_HUMAN	BZW1	sp|Q7L1Q6|BZW1_HUMAN Basic leucine zipper and W2 domain-containing protein 1 OS=Homo sapiens OX=9606 GN=BZW1 PE=1 SV=1	1	9	9	8	18.6	48.043	38551000	47866000	42747000	38410000	62948000	26761000	34583000	40966000	29716000	60842000	46104400	38573600	1.19523	0.349704
sp|Q99829|CPNE1_HUMAN	CPNE1	sp|Q99829|CPNE1_HUMAN Copine-1 OS=Homo sapiens OX=9606 GN=CPNE1 PE=1 SV=1	1	8	8	8	17.1	59.058	42237000	48324000	62711000	64510000	73550000	67119000	40456000	44144000	39165000	52926000	58266400	48762000	1.19491	0.25193
sp|Q7KZF4|SND1_HUMAN	SND1	sp|Q7KZF4|SND1_HUMAN Staphylococcal nuclease domain-containing protein 1 OS=Homo sapiens OX=9606 GN=SND1 PE=1 SV=1	1	40	40	40	53.4	102	292800000	264420000	447780000	291110000	540720000	208830000	223960000	314470000	283630000	507400000	367366000	307658000	1.19407	0.455216
sp|Q6IBS0|TWF2_HUMAN	TWF2	sp|Q6IBS0|TWF2_HUMAN Twinfilin-2 OS=Homo sapiens OX=9606 GN=TWF2 PE=1 SV=2	1	8	8	8	33.5	39.548	32660000	54956000	43757000	43534000	36693000	39268000	35211000	32273000	32467000	38011000	42320000	35446000	1.19393	0.128239
sp|P61088|UBE2N_HUMAN;sp|Q5JXB2|UE2NL_HUMAN	UBE2N	sp|P61088|UBE2N_HUMAN Ubiquitin-conjugating enzyme E2 N OS=Homo sapiens OX=9606 GN=UBE2N PE=1 SV=1;sp|Q5JXB2|UE2NL_HUMAN Putative ubiquitin-conjugating enzyme E2 N-like OS=Homo sapiens OX=9606 GN=UBE2NL PE=1 SV=1	2	7	7	7	52.6	17.138	398780000	463480000	321920000	536480000	212950000	376840000	414960000	331280000	298930000	198140000	386722000	324030000	1.19348	0.37849
sp|P62937|PPIA_HUMAN;sp|Q9Y536|PAL4A_HUMAN;sp|P0DN26|PAL4F_HUMAN;sp|F5H284|PAL4D_HUMAN;sp|A0A0B4J2A2|PAL4C_HUMAN;sp|A0A075B767|PAL4H_HUMAN;sp|A0A075B759|PAL4E_HUMAN;sp|P0DN37|PAL4G_HUMAN	PPIA	sp|P62937|PPIA_HUMAN Peptidyl-prolyl cis-trans isomerase A OS=Homo sapiens OX=9606 GN=PPIA PE=1 SV=2	8	15	15	15	81.8	18.012	3866700000	3624500000	2830500000	3672200000	3008900000	3091300000	3128700000	2807900000	2471000000	2747900000	3400560000	2849360000	1.19345	0.0475403
sp|Q9BVK6|TMED9_HUMAN	TMED9	sp|Q9BVK6|TMED9_HUMAN Transmembrane emp24 domain-containing protein 9 OS=Homo sapiens OX=9606 GN=TMED9 PE=1 SV=2	1	7	7	6	33.2	27.277	124010000	100830000	98853000	114890000	92960000	61235000	109000000	73448000	97158000	105120000	106308600	89192200	1.1919	0.156016
sp|P31930|QCR1_HUMAN	UQCRC1	sp|P31930|QCR1_HUMAN Cytochrome b-c1 complex subunit 1, mitochondrial OS=Homo sapiens OX=9606 GN=UQCRC1 PE=1 SV=3	1	14	14	13	43.8	52.645	220080000	114610000	293950000	297670000	301920000	111640000	153030000	234390000	288300000	243500000	245646000	206172000	1.19146	0.437756
sp|P28074|PSB5_HUMAN	PSMB5	sp|P28074|PSB5_HUMAN Proteasome subunit beta type-5 OS=Homo sapiens OX=9606 GN=PSMB5 PE=1 SV=3	1	9	9	9	36.9	28.48	385350000	237560000	271780000	376030000	188990000	177990000	236990000	257120000	377330000	176010000	291942000	245088000	1.19117	0.404654
sp|P11117|PPAL_HUMAN	ACP2	sp|P11117|PPAL_HUMAN Lysosomal acid phosphatase OS=Homo sapiens OX=9606 GN=ACP2 PE=1 SV=3	1	6	6	6	14.2	48.344	12909000	11670000	18525000	20929000	15388000	15791000	23722000	6699600	7140200		15884200	13338200	1.19088	0.549886
sp|P63244|RACK1_HUMAN	RACK1	sp|P63244|RACK1_HUMAN Receptor of activated protein C kinase 1 OS=Homo sapiens OX=9606 GN=RACK1 PE=1 SV=3	1	20	20	20	79.8	35.076	1234700000	736460000	1127300000	913790000	801400000	742360000	903990000	823190000	622230000	950610000	962730000	808476000	1.1908	0.204419
sp|P50479|PDLI4_HUMAN	PDLIM4	sp|P50479|PDLI4_HUMAN PDZ and LIM domain protein 4 OS=Homo sapiens OX=9606 GN=PDLIM4 PE=1 SV=2	1	4	4	4	13	35.398	36948000	11043000	50476000	32391000	20717000		21651000	41658000	28317000	10279000	30315000	25476250	1.18993	0.629734
sp|O95479|G6PE_HUMAN	H6PD	sp|O95479|G6PE_HUMAN GDH/6PGL endoplasmic bifunctional protein OS=Homo sapiens OX=9606 GN=H6PD PE=1 SV=2	1	13	13	13	23.5	88.892	38864000	32812000	47307000	33414000	37478000	26533000	29626000	31670000	37193000	34843000	37975000	31973000	1.18772	0.0985635
sp|P06733|ENOA_HUMAN;sp|P13929|ENOB_HUMAN	ENO1	sp|P06733|ENOA_HUMAN Alpha-enolase OS=Homo sapiens OX=9606 GN=ENO1 PE=1 SV=2	2	28	28	25	78.3	47.168	3948900000	5196900000	5230100000	4182300000	5714900000	3352600000	3033300000	3875600000	4385700000	5795900000	4854620000	4088620000	1.18735	0.230736
sp|P00505|AATM_HUMAN	GOT2	sp|P00505|AATM_HUMAN Aspartate aminotransferase, mitochondrial OS=Homo sapiens OX=9606 GN=GOT2 PE=1 SV=3	1	20	20	20	46	47.517	248950000	316320000	372860000	378150000	506210000	118320000	368130000	306720000	271780000	472250000	364498000	307440000	1.18559	0.451396
sp|P62805|H4_HUMAN	H4C1	sp|P62805|H4_HUMAN Histone H4 OS=Homo sapiens OX=9606 GN=H4C1 PE=1 SV=2	1	16	16	16	66	11.367	127330000000	125590000000	63211000000	82313000000	34796000000	103130000000	95493000000	73960000000	52636000000	40233000000	86648000000	73090400000	1.18549	0.547716
sp|Q9UBG0|MRC2_HUMAN	MRC2	sp|Q9UBG0|MRC2_HUMAN C-type mannose receptor 2 OS=Homo sapiens OX=9606 GN=MRC2 PE=1 SV=2	1	5	5	5	4.5	166.67	26894000	24275000	26307000	17733000	14900000		22322000	18181000	14177000	19625000	22021800	18576250	1.18548	0.305226
sp|Q06210|GFPT1_HUMAN;sp|O94808|GFPT2_HUMAN	GFPT1	sp|Q06210|GFPT1_HUMAN Glutamine--fructose-6-phosphate aminotransferase [isomerizing] 1 OS=Homo sapiens OX=9606 GN=GFPT1 PE=1 SV=3	2	25	25	25	46.8	78.806	29476000	34654000	46568000	33542000	34867000	32699000	22118000	34996000	22916000	38391000	35821400	30224000	1.1852	0.23387
sp|P26038|MOES_HUMAN	MSN	sp|P26038|MOES_HUMAN Moesin OS=Homo sapiens OX=9606 GN=MSN PE=1 SV=3	1	36	36	26	50.8	67.819	558470000	1388600000	1145800000	926120000	1021000000	576360000	1343000000	565940000	625220000	1148300000	1007998000	851764000	1.18342	0.485016
sp|P62308|RUXG_HUMAN;sp|A8MWD9|RUXGL_HUMAN	SNRPG	sp|P62308|RUXG_HUMAN Small nuclear ribonucleoprotein G OS=Homo sapiens OX=9606 GN=SNRPG PE=1 SV=1;sp|A8MWD9|RUXGL_HUMAN Putative small nuclear ribonucleoprotein G-like protein 15 OS=Homo sapiens OX=9606 GN=SNRPGP15 PE=5 SV=2	2	3	3	3	34.2	8.496	153590000	237870000	280010000	372010000	178930000	342800000	257800000	149190000	113770000	170090000	244482000	206730000	1.18262	0.525033
sp|P62258|1433E_HUMAN	YWHAE	sp|P62258|1433E_HUMAN 14-3-3 protein epsilon OS=Homo sapiens OX=9606 GN=YWHAE PE=1 SV=1	1	17	14	14	66.3	29.174	1943800000	1991200000	1522200000	1612900000	1540000000	949250000	1469400000	1847200000	1785500000	1230800000	1722020000	1456430000	1.18236	0.214456
sp|P48681|NEST_HUMAN	NES	sp|P48681|NEST_HUMAN Nestin OS=Homo sapiens OX=9606 GN=NES PE=1 SV=2	1	31	31	31	24.9	177.44	101830000	268280000	344440000	164020000	131460000	109740000	178350000	59436000	86933000	420170000	202006000	170925800	1.18183	0.706192
sp|P18124|RL7_HUMAN	RPL7	sp|P18124|RL7_HUMAN 60S ribosomal protein L7 OS=Homo sapiens OX=9606 GN=RPL7 PE=1 SV=1	1	17	17	17	54.4	29.225	2297300000	1505200000	1149100000	1160000000	674960000	1784300000	1068800000	1322700000	864840000	702170000	1357312000	1148562000	1.18175	0.544297
sp|Q8WVC6|DCAKD_HUMAN	DCAKD	sp|Q8WVC6|DCAKD_HUMAN Dephospho-CoA kinase domain-containing protein OS=Homo sapiens OX=9606 GN=DCAKD PE=1 SV=1	1	3	3	3	14.3	26.55	18316000	19464000	28091000	32963000	19977000	20527000		14937000	27564000	17442000	23762200	20117500	1.18117	0.398341
sp|Q9H773|DCTP1_HUMAN	DCTPP1	sp|Q9H773|DCTP1_HUMAN dCTP pyrophosphatase 1 OS=Homo sapiens OX=9606 GN=DCTPP1 PE=1 SV=1	1	7	7	7	44.1	18.681	48972000	79137000	33520000	47763000	24879000	67875000	56583000	28034000	21263000	24636000	46854200	39678200	1.18085	0.601775
sp|P60468|SC61B_HUMAN	SEC61B	sp|P60468|SC61B_HUMAN Protein transport protein Sec61 subunit beta OS=Homo sapiens OX=9606 GN=SEC61B PE=1 SV=2	1	3	3	3	37.5	9.9743	107700000	67687000	88161000	80163000	57513000	71159000		73242000	59503000		80244800	67968000	1.18063	0.343048
sp|P09960|LKHA4_HUMAN	LTA4H	sp|P09960|LKHA4_HUMAN Leukotriene A-4 hydrolase OS=Homo sapiens OX=9606 GN=LTA4H PE=1 SV=2	1	23	23	23	51.4	69.284	104500000	122540000	154470000	134210000	135090000	79666000	96563000	115320000	106410000	153390000	130162000	110269800	1.1804	0.215397
sp|P06753|TPM3_HUMAN	TPM3	sp|P06753|TPM3_HUMAN Tropomyosin alpha-3 chain OS=Homo sapiens OX=9606 GN=TPM3 PE=1 SV=2	1	15	4	4	37.9	32.95	47567000	124500000	167370000	87954000	136160000	46146000	94429000	59839000	78326000	198770000	112710200	95502000	1.18019	0.627016
sp|Q9H444|CHM4B_HUMAN;sp|P59074|CHM4P_HUMAN;sp|Q96CF2|CHM4C_HUMAN	CHMP4B	sp|Q9H444|CHM4B_HUMAN Charged multivesicular body protein 4b OS=Homo sapiens OX=9606 GN=CHMP4B PE=1 SV=1	3	7	7	7	33.5	24.95	75275000	96001000	84136000	87973000	71631000	61350000		73338000	77522000	69592000	83003200	70450500	1.17818	0.0677152
sp|Q8N1G4|LRC47_HUMAN	LRRC47	sp|Q8N1G4|LRC47_HUMAN Leucine-rich repeat-containing protein 47 OS=Homo sapiens OX=9606 GN=LRRC47 PE=1 SV=1	1	14	14	14	30.7	63.472	89923000	55969000	96956000	89367000	101840000	88930000	60149000	79139000	60912000	79335000	86811000	73693000	1.17801	0.219221
sp|Q15257|PTPA_HUMAN	PTPA	sp|Q15257|PTPA_HUMAN Serine/threonine-protein phosphatase 2A activator OS=Homo sapiens OX=9606 GN=PTPA PE=1 SV=3	1	6	6	6	17	40.667	42787000	41408000	49054000	46257000	39013000	36377000	34464000	39043000	35158000	40542000	43703800	37116800	1.17747	0.0145985
sp|O43617|TPPC3_HUMAN	TRAPPC3	sp|O43617|TPPC3_HUMAN Trafficking protein particle complex subunit 3 OS=Homo sapiens OX=9606 GN=TRAPPC3 PE=1 SV=1	1	4	4	4	21.7	20.274	38851000	21407000	26215000	25477000	18817000		33425000		18127000	15117000	26153400	22223000	1.17686	0.548771
sp|P37802|TAGL2_HUMAN	TAGLN2	sp|P37802|TAGL2_HUMAN Transgelin-2 OS=Homo sapiens OX=9606 GN=TAGLN2 PE=1 SV=3	1	17	17	16	88.9	22.391	1557200000	2487200000	2438800000	2354500000	1153800000	1474800000	2053600000	2183400000	1682700000	1096000000	1998300000	1698100000	1.17679	0.396122
sp|Q15738|NSDHL_HUMAN	NSDHL	sp|Q15738|NSDHL_HUMAN Sterol-4-alpha-carboxylate 3-dehydrogenase, decarboxylating OS=Homo sapiens OX=9606 GN=NSDHL PE=1 SV=2	1	12	12	12	43.4	41.9		34546000	43504000	24447000	15370000	25310000	21452000	30019000	22324000	26425000	29466750	25106000	1.17369	0.464263
sp|Q8N474|SFRP1_HUMAN	SFRP1	sp|Q8N474|SFRP1_HUMAN Secreted frizzled-related protein 1 OS=Homo sapiens OX=9606 GN=SFRP1 PE=1 SV=1	1	5	5	5	25.2	35.385	32619000		17700000	32401000	87029000	43766000	34261000	16914000	24576000	61448000	42437250	36193000	1.17253	0.708661
sp|Q9Y3A5|SBDS_HUMAN	SBDS	sp|Q9Y3A5|SBDS_HUMAN Ribosome maturation protein SBDS OS=Homo sapiens OX=9606 GN=SBDS PE=1 SV=4	1	10	10	10	43.6	28.763	42523000	52180000	49146000	40976000	33122000	42284000	33508000	33633000	35574000	41178000	43589400	37235400	1.17064	0.135405
sp|Q13310|PABP4_HUMAN;sp|P0CB38|PAB4L_HUMAN	PABPC4	sp|Q13310|PABP4_HUMAN Polyadenylate-binding protein 4 OS=Homo sapiens OX=9606 GN=PABPC4 PE=1 SV=1	2	10	4	3	18.9	70.782	9252300	14121000	12349000	9735600	12702000	10782000	9326300	7714600		11929000	11631980	9937975	1.17046	0.240251
sp|P30085|KCY_HUMAN	CMPK1	sp|P30085|KCY_HUMAN UMP-CMP kinase OS=Homo sapiens OX=9606 GN=CMPK1 PE=1 SV=3	1	10	10	10	60.7	22.222	92211000	77113000	80179000	77980000	66455000	109990000	48247000	63026000	56186000	59154000	78787600	67320600	1.17033	0.355206
sp|P10606|COX5B_HUMAN	COX5B	sp|P10606|COX5B_HUMAN Cytochrome c oxidase subunit 5B, mitochondrial OS=Homo sapiens OX=9606 GN=COX5B PE=1 SV=2	1	5	5	5	40.3	13.696	172690000	261190000	160700000	176420000	133680000	180600000	173170000	135360000	150810000	134380000	180936000	154864000	1.16835	0.298256
sp|O75821|EIF3G_HUMAN	EIF3G	sp|O75821|EIF3G_HUMAN Eukaryotic translation initiation factor 3 subunit G OS=Homo sapiens OX=9606 GN=EIF3G PE=1 SV=2	1	9	9	9	22.5	35.611	88967000	164200000	141990000	138460000	92159000	130130000	70449000	137130000	104660000	93280000	125155200	107129800	1.16826	0.37477
sp|Q9NZ01|TECR_HUMAN	TECR	sp|Q9NZ01|TECR_HUMAN Very-long-chain enoyl-CoA reductase OS=Homo sapiens OX=9606 GN=TECR PE=1 SV=1	1	6	6	6	19.5	36.034	20200000	23083000	43244000	33963000	67814000	16474000	19282000	37509000	36446000	51505000	37660800	32243200	1.16802	0.627377
sp|P54652|HSP72_HUMAN	HSPA2	sp|P54652|HSP72_HUMAN Heat shock-related 70 kDa protein 2 OS=Homo sapiens OX=9606 GN=HSPA2 PE=1 SV=1	1	27	17	15	48.4	70.02	13808000	29306000	35453000	19319000	23646000	9884400	9045600	26365000	7752300	51060000	24306400	20821460	1.16737	0.711951
sp|Q9UDW1|QCR9_HUMAN	UQCR10	sp|Q9UDW1|QCR9_HUMAN Cytochrome b-c1 complex subunit 9 OS=Homo sapiens OX=9606 GN=UQCR10 PE=1 SV=3	1	2	2	2	38.1	7.3084	29918000	27243000	22583000	25942000	23032000	32680000	17571000	18168000	23017000	18837000	25743600	22054600	1.16727	0.272994
sp|Q71UM5|RS27L_HUMAN	RPS27L	sp|Q71UM5|RS27L_HUMAN 40S ribosomal protein S27-like OS=Homo sapiens OX=9606 GN=RPS27L PE=1 SV=3	1	3	1	1	38.1	9.4771	75317000	100210000	35382000	39254000	23196000		61439000	51264000	44701000	30043000	54671800	46861750	1.16666	0.664126
sp|P18621|RL17_HUMAN	RPL17	sp|P18621|RL17_HUMAN 60S ribosomal protein L17 OS=Homo sapiens OX=9606 GN=RPL17 PE=1 SV=3	1	6	6	6	32.6	21.397	759310000	441040000	436290000	693510000	533610000	544930000	478740000	585130000	367380000	482560000	572752000	491748000	1.16473	0.314914
sp|Q00325|MPCP_HUMAN	SLC25A3	sp|Q00325|MPCP_HUMAN Phosphate carrier protein, mitochondrial OS=Homo sapiens OX=9606 GN=SLC25A3 PE=1 SV=2	1	9	9	9	23.2	40.094	119000000	96181000	298780000	256760000	332450000	62459000	188080000	195460000	268560000	232740000	220634200	189459800	1.16454	0.612602
sp|Q9UN36|NDRG2_HUMAN	NDRG2	sp|Q9UN36|NDRG2_HUMAN Protein NDRG2 OS=Homo sapiens OX=9606 GN=NDRG2 PE=1 SV=2	1	9	9	9	37.2	40.798	107890000	88721000	499090000	178740000	71735000	226630000	71334000	280820000	129240000	104850000	189235200	162574800	1.16399	0.771509
sp|P25398|RS12_HUMAN	RPS12	sp|P25398|RS12_HUMAN 40S ribosomal protein S12 OS=Homo sapiens OX=9606 GN=RPS12 PE=1 SV=3	1	8	8	8	70.5	14.515	418290000	298830000	433580000	326650000	330430000	292470000	309200000	370820000	253080000	328750000	361556000	310864000	1.16307	0.165971
sp|P46926|GNPI1_HUMAN	GNPDA1	sp|P46926|GNPI1_HUMAN Glucosamine-6-phosphate isomerase 1 OS=Homo sapiens OX=9606 GN=GNPDA1 PE=1 SV=1	1	6	6	3	24.6	32.668	19128000	26546000	29456000	36622000	35457000	29216000	21508000	23775000	29125000	22978000	29441800	25320400	1.16277	0.281335
sp|Q9P016|THYN1_HUMAN	THYN1	sp|Q9P016|THYN1_HUMAN Thymocyte nuclear protein 1 OS=Homo sapiens OX=9606 GN=THYN1 PE=1 SV=1	1	3	3	3	12.4	25.697	29190000	24525000	19029000	21793000	14881000		22236000	15495000	18119000	19431000	21883600	18820250	1.16277	0.343021
sp|P50552|VASP_HUMAN	VASP	sp|P50552|VASP_HUMAN Vasodilator-stimulated phosphoprotein OS=Homo sapiens OX=9606 GN=VASP PE=1 SV=3	1	10	10	10	28.9	39.829	79187000	113180000	92691000	55277000	45925000	48391000	56057000	93150000	86375000	48229000	77252000	66440400	1.16273	0.50815
sp|P49591|SYSC_HUMAN	SARS1	sp|P49591|SYSC_HUMAN Serine--tRNA ligase, cytoplasmic OS=Homo sapiens OX=9606 GN=SARS1 PE=1 SV=3	1	13	13	13	31.9	58.777	69453000	75517000	110990000	89569000	84456000	46745000	100010000	64847000	57476000	101410000	85997000	74097600	1.16059	0.397894
sp|P99999|CYC_HUMAN;CON__P62894	CYCS	sp|P99999|CYC_HUMAN Cytochrome c OS=Homo sapiens OX=9606 GN=CYCS PE=1 SV=2	2	6	6	6	55.2	11.749	65947000	88412000	87262000	95320000	93470000	74177000	94632000	65318000	74377000	62387000	86082200	74178200	1.16048	0.161052
sp|O60220|TIM8A_HUMAN	TIMM8A	sp|O60220|TIM8A_HUMAN Mitochondrial import inner membrane translocase subunit Tim8 A OS=Homo sapiens OX=9606 GN=TIMM8A PE=1 SV=1	1	2	2	2	22.7	10.998	31755000	42700000	22575000	31150000		59713000	26047000	18893000	20513000	13156000	32045000	27664400	1.15835	0.676169
sp|Q96M27|PRRC1_HUMAN	PRRC1	sp|Q96M27|PRRC1_HUMAN Protein PRRC1 OS=Homo sapiens OX=9606 GN=PRRC1 PE=1 SV=1	1	6	6	6	18	46.701	16682000	16684000	15266000				15224000	12956000		13815000	1.62107e+07	1.39983e+07	1.15804	0.0528297
sp|P35244|RFA3_HUMAN	RPA3	sp|P35244|RFA3_HUMAN Replication protein A 14 kDa subunit OS=Homo sapiens OX=9606 GN=RPA3 PE=1 SV=1	1	6	6	6	67.8	13.569	51196000	58176000	38769000	51007000	32948000	35186000	41918000	46992000	35969000	40632000	46419200	40139400	1.15645	0.250715
sp|P20674|COX5A_HUMAN	COX5A	sp|P20674|COX5A_HUMAN Cytochrome c oxidase subunit 5A, mitochondrial OS=Homo sapiens OX=9606 GN=COX5A PE=1 SV=2	1	5	5	5	32	16.762	311030000	307230000	273020000	365200000	204770000	313740000	280960000	257720000	228320000	183550000	292250000	252858000	1.15579	0.286955
sp|Q13561|DCTN2_HUMAN	DCTN2	sp|Q13561|DCTN2_HUMAN Dynactin subunit 2 OS=Homo sapiens OX=9606 GN=DCTN2 PE=1 SV=4	1	11	11	11	34.7	44.23	31134000	41880000	60084000	47900000	89259000	26462000		35011000	46963000	78691000	54051400	46781750	1.15539	0.645352
sp|Q9UMY4|SNX12_HUMAN	SNX12	sp|Q9UMY4|SNX12_HUMAN Sorting nexin-12 OS=Homo sapiens OX=9606 GN=SNX12 PE=1 SV=4	1	8	6	6	41.4	18.884	131410000	157320000	103510000	140910000	90371000	118910000	104170000	123210000	104810000	88633000	124704200	107946600	1.15524	0.255823
sp|O43583|DENR_HUMAN	DENR	sp|O43583|DENR_HUMAN Density-regulated protein OS=Homo sapiens OX=9606 GN=DENR PE=1 SV=2	1	4	4	4	25.8	22.092	28243000	14157000	37343000	55655000	40370000			30285000	34748000	26277000	35153600	3.04367e+07	1.15498	0.630771
sp|P39748|FEN1_HUMAN	FEN1	sp|P39748|FEN1_HUMAN Flap endonuclease 1 OS=Homo sapiens OX=9606 GN=FEN1 PE=1 SV=1	1	8	8	8	28.2	42.592	20242000	29963000	26900000	19516000	22158000	18758000	19422000			23627000	23755800	2.06023e+07	1.15306	0.320053
sp|P62263|RS14_HUMAN	RPS14	sp|P62263|RS14_HUMAN 40S ribosomal protein S14 OS=Homo sapiens OX=9606 GN=RPS14 PE=1 SV=3	1	5	5	5	36.4	16.273	1262000000	980150000	894840000	1087200000	599080000	1005500000	1133900000	850410000	518870000	675550000	964654000	836846000	1.15273	0.436108
sp|O96000|NDUBA_HUMAN	NDUFB10	sp|O96000|NDUBA_HUMAN NADH dehydrogenase [ubiquinone] 1 beta subcomplex subunit 10 OS=Homo sapiens OX=9606 GN=NDUFB10 PE=1 SV=3	1	5	5	5	33.7	20.776	41509000	51242000	56630000	76792000	49217000			48549000	49365000	45443000	55078000	4.77857e+07	1.15261	0.395813
sp|P50570|DYN2_HUMAN;sp|Q9UQ16|DYN3_HUMAN;sp|Q05193|DYN1_HUMAN	DNM2	sp|P50570|DYN2_HUMAN Dynamin-2 OS=Homo sapiens OX=9606 GN=DNM2 PE=1 SV=2	3	19	19	19	24.1	98.063	42908000	74888000	78476000	48243000	53436000	70697000	44438000	45139000	43431000	55312000	59590200	51803400	1.15031	0.405619
sp|Q96CT7|CC124_HUMAN	CCDC124	sp|Q96CT7|CC124_HUMAN Coiled-coil domain-containing protein 124 OS=Homo sapiens OX=9606 GN=CCDC124 PE=1 SV=1	1	7	7	7	33.2	25.835	111040000	103000000	79891000	97595000	46121000	75175000	90334000	101860000	64733000	48638000	87529400	76148000	1.14946	0.465746
sp|P20042|IF2B_HUMAN	EIF2S2	sp|P20042|IF2B_HUMAN Eukaryotic translation initiation factor 2 subunit 2 OS=Homo sapiens OX=9606 GN=EIF2S2 PE=1 SV=2	1	12	12	12	39.3	38.388	60925000	60366000	89419000	52833000	78055000			45551000	54752000	78026000	68319600	59443000	1.14933	0.465194
sp|P49755|TMEDA_HUMAN	TMED10	sp|P49755|TMEDA_HUMAN Transmembrane emp24 domain-containing protein 10 OS=Homo sapiens OX=9606 GN=TMED10 PE=1 SV=2	1	8	8	8	39.3	24.976	183050000	172790000	148990000	195770000	191990000	139390000	171640000	161620000	138450000	165820000	178518000	155384000	1.14888	0.0657819
sp|P62750|RL23A_HUMAN	RPL23A	sp|P62750|RL23A_HUMAN 60S ribosomal protein L23a OS=Homo sapiens OX=9606 GN=RPL23A PE=1 SV=1	1	9	9	9	48.7	17.695	1189200000	1350600000	894840000	930710000	532370000	1103900000	1220100000	756810000	513230000	669190000	979544000	852646000	1.14883	0.529956
sp|Q9P0J0|NDUAD_HUMAN	NDUFA13	sp|Q9P0J0|NDUAD_HUMAN NADH dehydrogenase [ubiquinone] 1 alpha subcomplex subunit 13 OS=Homo sapiens OX=9606 GN=NDUFA13 PE=1 SV=3	1	7	7	7	40.3	16.698	59355000	107200000	67193000	86792000	36745000	71329000	74857000	65221000	58159000	41687000	71457000	62250600	1.14789	0.510377
sp|Q14914|PTGR1_HUMAN	PTGR1	sp|Q14914|PTGR1_HUMAN Prostaglandin reductase 1 OS=Homo sapiens OX=9606 GN=PTGR1 PE=1 SV=2	1	6	6	6	20.4	35.869	35571000	34910000	53464000	38772000	57102000	22737000		47099000	39293000	44157000	43963800	38321500	1.14724	0.456445
sp|O43920|NDUS5_HUMAN	NDUFS5	sp|O43920|NDUS5_HUMAN NADH dehydrogenase [ubiquinone] iron-sulfur protein 5 OS=Homo sapiens OX=9606 GN=NDUFS5 PE=1 SV=3	1	4	4	4	44.3	12.517	30266000	29048000			14490000		24747000	22007000	17582000		2.46013e+07	2.14453e+07	1.14716	0.595584
sp|O75475|PSIP1_HUMAN	PSIP1	sp|O75475|PSIP1_HUMAN PC4 and SFRS1-interacting protein OS=Homo sapiens OX=9606 GN=PSIP1 PE=1 SV=1	1	10	10	10	21.9	60.103	40618000	54999000		26175000	46284000		34585000		26748000	48612000	42019000	3.66483e+07	1.14655	0.574203
sp|Q96HY6|DDRGK_HUMAN	DDRGK1	sp|Q96HY6|DDRGK_HUMAN DDRGK domain-containing protein 1 OS=Homo sapiens OX=9606 GN=DDRGK1 PE=1 SV=2	1	9	9	9	40.1	35.61	86979000	79181000	76575000	98844000	51991000	65357000	59405000	82830000	71250000	64626000	78714000	68693600	1.14587	0.282519
sp|Q9UI30|TR112_HUMAN	TRMT112	sp|Q9UI30|TR112_HUMAN Multifunctional methyltransferase subunit TRM112-like protein OS=Homo sapiens OX=9606 GN=TRMT112 PE=1 SV=1	1	3	3	3	32	14.199	10234000	10063000	10012000	10359000	9456300	9846700	9566400	8280800	7310200	8757800	10024860	8752380	1.14539	0.0296643
sp|Q8TAQ2|SMRC2_HUMAN	SMARCC2	sp|Q8TAQ2|SMRC2_HUMAN SWI/SNF complex subunit SMARCC2 OS=Homo sapiens OX=9606 GN=SMARCC2 PE=1 SV=1	1	7	7	5	7.4	132.88	10140000	13509000	13916000	10926000	18988000			9579600	11751000	14049000	13495800	11793200	1.14437	0.482411
sp|Q15008|PSMD6_HUMAN	PSMD6	sp|Q15008|PSMD6_HUMAN 26S proteasome non-ATPase regulatory subunit 6 OS=Homo sapiens OX=9606 GN=PSMD6 PE=1 SV=1	1	8	8	8	23.9	45.531	20303000	21286000	35556000	27707000	24103000	16958000	21421000	19047000	21758000	33529000	25791000	22542600	1.1441	0.439036
sp|Q9C0C2|TB182_HUMAN	TNKS1BP1	sp|Q9C0C2|TB182_HUMAN 182 kDa tankyrase-1-binding protein OS=Homo sapiens OX=9606 GN=TNKS1BP1 PE=1 SV=4	1	14	14	14	10.1	181.79	74258000	58050000	71567000	43188000	51079000		43562000	94433000	32441000	38144000	59628400	52145000	1.14351	0.61514
sp|Q9NP81|SYSM_HUMAN	SARS2	sp|Q9NP81|SYSM_HUMAN Serine--tRNA ligase, mitochondrial OS=Homo sapiens OX=9606 GN=SARS2 PE=1 SV=1	1	8	8	8	21.4	58.282			15245000	14730000	41359000			23545000	21186000	17658000	23778000	2.07963e+07	1.14337	0.755926
sp|P61289|PSME3_HUMAN	PSME3	sp|P61289|PSME3_HUMAN Proteasome activator complex subunit 3 OS=Homo sapiens OX=9606 GN=PSME3 PE=1 SV=1	1	6	6	6	28	29.506	19525000	19089000	18796000	22015000	20045000	10752000	26483000	14299000	15516000	19961000	19894000	17402200	1.14319	0.393848
sp|Q13442|HAP28_HUMAN	PDAP1	sp|Q13442|HAP28_HUMAN 28 kDa heat- and acid-stable phosphoprotein OS=Homo sapiens OX=9606 GN=PDAP1 PE=1 SV=1	1	9	9	9	45.9	20.63	117440000	127190000	106480000	149940000	78766000	117670000	109720000	85341000	87215000	107390000	115963200	101467200	1.14286	0.310489
sp|P61586|RHOA_HUMAN	RHOA	sp|P61586|RHOA_HUMAN Transforming protein RhoA OS=Homo sapiens OX=9606 GN=RHOA PE=1 SV=1	1	8	8	3	43	21.768	252430000	204050000	473670000	509450000	235930000	256820000	230490000	394320000	366140000	218360000	335106000	293226000	1.14282	0.587494
sp|P56556|NDUA6_HUMAN	NDUFA6	sp|P56556|NDUA6_HUMAN NADH dehydrogenase [ubiquinone] 1 alpha subcomplex subunit 6 OS=Homo sapiens OX=9606 GN=NDUFA6 PE=1 SV=4	1	2	2	2	18.8	15.136	30079000	30362000	30558000	26753000		28180000		24918000	26008000	23970000	29438000	25769000	1.14238	0.0282838
sp|Q14108|SCRB2_HUMAN	SCARB2	sp|Q14108|SCRB2_HUMAN Lysosome membrane protein 2 OS=Homo sapiens OX=9606 GN=SCARB2 PE=1 SV=2	1	10	10	10	24.1	54.29	101730000	85037000	89031000	135380000	82345000	100440000	110800000	51235000	79893000	89691000	98704600	86411800	1.14226	0.409169
sp|Q9Y5M8|SRPRB_HUMAN	SRPRB	sp|Q9Y5M8|SRPRB_HUMAN Signal recognition particle receptor subunit beta OS=Homo sapiens OX=9606 GN=SRPRB PE=1 SV=3	1	9	9	9	43.9	29.702	33331000	22879000	52107000	51650000	37873000	33271000		39850000	34693000	30763000	39568000	34644250	1.14212	0.476786
sp|Q99436|PSB7_HUMAN	PSMB7	sp|Q99436|PSB7_HUMAN Proteasome subunit beta type-7 OS=Homo sapiens OX=9606 GN=PSMB7 PE=1 SV=1	1	3	3	3	11.2	29.965	96385000	44258000	170770000	141790000	67679000	67743000	92042000	146170000	90393000	60492000	104176400	91368000	1.14018	0.656142
sp|P00441|SODC_HUMAN	SOD1	sp|P00441|SODC_HUMAN Superoxide dismutase [Cu-Zn] OS=Homo sapiens OX=9606 GN=SOD1 PE=1 SV=2	1	8	8	8	71.4	15.936	354290000	342490000	332540000	619860000	258350000	252280000	351300000	369380000	434810000	270190000	381506000	335592000	1.13681	0.532503
sp|Q15785|TOM34_HUMAN	TOMM34	sp|Q15785|TOM34_HUMAN Mitochondrial import receptor subunit TOM34 OS=Homo sapiens OX=9606 GN=TOMM34 PE=1 SV=2	1	3	3	3	10.4	34.559		51877000		45794000	76581000		64523000	29538000	59263000		58084000	51108000	1.1365	0.65331
sp|Q8NE71|ABCF1_HUMAN	ABCF1	sp|Q8NE71|ABCF1_HUMAN ATP-binding cassette sub-family F member 1 OS=Homo sapiens OX=9606 GN=ABCF1 PE=1 SV=2	1	13	13	13	18	95.925	37114000		44468000	31567000	40174000			37323000	25020000	38899000	38330750	3.37473e+07	1.13582	0.390371
sp|P20073|ANXA7_HUMAN	ANXA7	sp|P20073|ANXA7_HUMAN Annexin A7 OS=Homo sapiens OX=9606 GN=ANXA7 PE=1 SV=3	1	16	16	16	35.7	52.739	295390000	255740000	439890000	255040000	232760000	252110000	189460000	305640000	316790000	239370000	295764000	260674000	1.13461	0.448475
sp|P50995|ANX11_HUMAN;sp|P27216|ANX13_HUMAN	ANXA11	sp|P50995|ANX11_HUMAN Annexin A11 OS=Homo sapiens OX=9606 GN=ANXA11 PE=1 SV=1	2	15	15	15	34.1	54.389	122760000	136720000	176620000	133770000	117760000	122660000	107210000	129770000	132530000	114000000	137526000	121234000	1.13438	0.191146
sp|O95967|FBLN4_HUMAN	EFEMP2	sp|O95967|FBLN4_HUMAN EGF-containing fibulin-like extracellular matrix protein 2 OS=Homo sapiens OX=9606 GN=EFEMP2 PE=1 SV=3	1	6	6	6	14.2	49.405	52315000	69147000	27320000			49839000	48685000	32794000			49594000	4.37727e+07	1.13299	0.685024
sp|O95394|AGM1_HUMAN	PGM3	sp|O95394|AGM1_HUMAN Phosphoacetylglucosamine mutase OS=Homo sapiens OX=9606 GN=PGM3 PE=1 SV=1	1	5	5	5	10.1	59.851	20020000	26006000	23545000	20404000	30429000			15519000	25413000	22867000	24080800	2.12663e+07	1.13234	0.434467
sp|P62241|RS8_HUMAN	RPS8	sp|P62241|RS8_HUMAN 40S ribosomal protein S8 OS=Homo sapiens OX=9606 GN=RPS8 PE=1 SV=2	1	10	10	10	50	24.205	830500000	528950000	599340000	514780000	342900000	634540000	386080000	550320000	408430000	509830000	563294000	497840000	1.13148	0.494026
sp|P31150|GDIA_HUMAN	GDI1	sp|P31150|GDIA_HUMAN Rab GDP dissociation inhibitor alpha OS=Homo sapiens OX=9606 GN=GDI1 PE=1 SV=2	1	17	9	9	46.5	50.582	51027000	64739000	82893000	63519000	54709000	36589000	46401000	65722000	68749000	62798000	63377400	56051800	1.13069	0.403971
sp|O75340|PDCD6_HUMAN	PDCD6	sp|O75340|PDCD6_HUMAN Programmed cell death protein 6 OS=Homo sapiens OX=9606 GN=PDCD6 PE=1 SV=1	1	8	8	8	61.3	21.868	160790000	131170000	132310000	125470000	71618000	183860000	107460000	104950000	84510000	68792000	124271600	109914400	1.13062	0.574801
sp|Q9BTV4|TMM43_HUMAN	TMEM43	sp|Q9BTV4|TMM43_HUMAN Transmembrane protein 43 OS=Homo sapiens OX=9606 GN=TMEM43 PE=1 SV=1	1	16	16	16	49.8	44.875	268420000	240840000	152110000	268860000	261770000	166620000	204440000	261890000	237420000	184100000	238400000	210894000	1.13043	0.357165
sp|P09525|ANXA4_HUMAN	ANXA4	sp|P09525|ANXA4_HUMAN Annexin A4 OS=Homo sapiens OX=9606 GN=ANXA4 PE=1 SV=4	1	16	16	16	51.4	35.882	245010000	291280000	374270000	321180000	229400000	227150000	245090000	340780000	280810000	200570000	292228000	258880000	1.12882	0.377955
sp|P45880|VDAC2_HUMAN	VDAC2	sp|P45880|VDAC2_HUMAN Voltage-dependent anion-selective channel protein 2 OS=Homo sapiens OX=9606 GN=VDAC2 PE=1 SV=2	1	15	15	15	62.6	31.566	359490000	328800000	416690000	630990000	392100000	289120000	330740000	375060000	438010000	452540000	425614000	377094000	1.12867	0.455114
sp|O15145|ARPC3_HUMAN	ARPC3	sp|O15145|ARPC3_HUMAN Actin-related protein 2/3 complex subunit 3 OS=Homo sapiens OX=9606 GN=ARPC3 PE=1 SV=3	1	7	7	7	38.8	20.546	155600000	167960000	178010000	250660000	143050000	117800000	180760000	221660000	148400000	124660000	179056000	158656000	1.12858	0.470189
sp|Q9H845|ACAD9_HUMAN	ACAD9	sp|Q9H845|ACAD9_HUMAN Complex I assembly factor ACAD9, mitochondrial OS=Homo sapiens OX=9606 GN=ACAD9 PE=1 SV=1	1	12	12	12	25.6	68.76	53592000		41844000	41864000	102180000	44661000		52098000	49197000	66315000	59870000	53067750	1.12818	0.668446
sp|Q16658|FSCN1_HUMAN	FSCN1	sp|Q16658|FSCN1_HUMAN Fascin OS=Homo sapiens OX=9606 GN=FSCN1 PE=1 SV=3	1	17	17	17	38.5	54.529	229380000	299750000	529380000	317400000	358070000	293660000	172860000	452110000	290910000	327680000	346796000	307444000	1.128	0.574136
sp|Q9H1E5|TMX4_HUMAN	TMX4	sp|Q9H1E5|TMX4_HUMAN Thioredoxin-related transmembrane protein 4 OS=Homo sapiens OX=9606 GN=TMX4 PE=1 SV=1	1	2	2	2	7.2	38.952	12517000	14729000	14877000	11074000		10153000	15825000	10946000		10254000	13299250	11794500	1.12758	0.393248
sp|Q969X5|ERGI1_HUMAN	ERGIC1	sp|Q969X5|ERGI1_HUMAN Endoplasmic reticulum-Golgi intermediate compartment protein 1 OS=Homo sapiens OX=9606 GN=ERGIC1 PE=1 SV=1	1	5	5	5	22.8	32.592	29326000	20572000	8991400	25755000	46816000		19723000	15738000	21922000	35900000	26292080	23320750	1.12741	0.721027
sp|P23368|MAOM_HUMAN	ME2	sp|P23368|MAOM_HUMAN NAD-dependent malic enzyme, mitochondrial OS=Homo sapiens OX=9606 GN=ME2 PE=1 SV=1	1	12	12	11	28.1	65.443	28147000	30590000	26800000	23678000	80042000	32537000	49443000	30378000	20891000	34671000	37851400	33584000	1.12707	0.721716
sp|P51572|BAP31_HUMAN	BCAP31	sp|P51572|BAP31_HUMAN B-cell receptor-associated protein 31 OS=Homo sapiens OX=9606 GN=BCAP31 PE=1 SV=3	1	9	9	9	39.8	27.991	26607000	56886000	62532000	75053000	177950000	48264000	51722000	98198000	78053000	78243000	79805600	70896000	1.12567	0.753584
sp|P49773|HINT1_HUMAN	HINT1	sp|P49773|HINT1_HUMAN Histidine triad nucleotide-binding protein 1 OS=Homo sapiens OX=9606 GN=HINT1 PE=1 SV=2	1	7	7	7	74.6	13.802	303160000	331270000	271110000	457430000	258810000	277750000	215580000	417100000	260610000	270530000	324356000	288314000	1.12501	0.484715
sp|P20618|PSB1_HUMAN	PSMB1	sp|P20618|PSB1_HUMAN Proteasome subunit beta type-1 OS=Homo sapiens OX=9606 GN=PSMB1 PE=1 SV=2	1	11	11	11	58.1	26.489	357690000	220290000	361630000	370990000	184380000	212450000	339180000	353120000	244790000	179490000	298996000	265806000	1.12487	0.546687
sp|P42766|RL35_HUMAN	RPL35	sp|P42766|RL35_HUMAN 60S ribosomal protein L35 OS=Homo sapiens OX=9606 GN=RPL35 PE=1 SV=2	1	3	3	3	18.7	14.551		434240000	327730000	414030000	452470000	382620000	366830000	303370000		394900000	407117500	361930000	1.12485	0.235667
sp|P62266|RS23_HUMAN	RPS23	sp|P62266|RS23_HUMAN 40S ribosomal protein S23 OS=Homo sapiens OX=9606 GN=RPS23 PE=1 SV=3	1	6	6	6	48.3	15.807	1370100000	738410000	793010000	820140000	442530000	1004900000	603600000	1002000000	666410000	427320000	832838000	740846000	1.12417	0.639003
sp|P05166|PCCB_HUMAN	PCCB	sp|P05166|PCCB_HUMAN Propionyl-CoA carboxylase beta chain, mitochondrial OS=Homo sapiens OX=9606 GN=PCCB PE=1 SV=3	1	10	10	10	26	58.215	7187200	3406900	14417000	12988000	50480000	8933000	12408000	17248000	18661000	21525000	17695820	15755000	1.12319	0.829626
sp|Q9NZ08|ERAP1_HUMAN	ERAP1	sp|Q9NZ08|ERAP1_HUMAN Endoplasmic reticulum aminopeptidase 1 OS=Homo sapiens OX=9606 GN=ERAP1 PE=1 SV=3	1	16	16	16	21	107.23	30579000	38347000	21906000	16622000	22943000	14147000	35373000	9464400	22897000	34309000	26079400	23238080	1.12227	0.670799
sp|Q92947|GCDH_HUMAN	GCDH	sp|Q92947|GCDH_HUMAN Glutaryl-CoA dehydrogenase, mitochondrial OS=Homo sapiens OX=9606 GN=GCDH PE=1 SV=1	1	6	6	6	22.1	48.127	16067000	20263000	20170000	31375000	42967000			24080000	20646000	25264000	26168400	23330000	1.12166	0.683266
sp|Q99714|HCD2_HUMAN	HSD17B10	sp|Q99714|HCD2_HUMAN 3-hydroxyacyl-CoA dehydrogenase type-2 OS=Homo sapiens OX=9606 GN=HSD17B10 PE=1 SV=3	1	16	16	16	89.3	26.923	293070000	292960000	272360000	415040000	275530000	235550000	256070000	323810000	281430000	286060000	309792000	276584000	1.12006	0.308664
sp|Q9NQW7|XPP1_HUMAN	XPNPEP1	sp|Q9NQW7|XPP1_HUMAN Xaa-Pro aminopeptidase 1 OS=Homo sapiens OX=9606 GN=XPNPEP1 PE=1 SV=3	1	10	10	10	19.4	69.917	13117000	11277000	15931000	12634000	9869000			9020500	10102000	14536000	12565600	11219500	1.11998	0.489597
sp|O00754|MA2B1_HUMAN	MAN2B1	sp|O00754|MA2B1_HUMAN Lysosomal alpha-mannosidase OS=Homo sapiens OX=9606 GN=MAN2B1 PE=1 SV=3	1	8	8	8	9.7	113.74	65949000	91628000	33429000	44628000	28129000	67537000	86921000	26362000	17006000	37944000	52752600	47154000	1.11873	0.757777
sp|P28161|GSTM2_HUMAN	GSTM2	sp|P28161|GSTM2_HUMAN Glutathione S-transferase Mu 2 OS=Homo sapiens OX=9606 GN=GSTM2 PE=1 SV=2	1	10	5	5	51.4	25.744		8200300	8376400	47849000	7156700		7366700	14064000	35158000	7399100	17895600	15996950	1.11869	0.879072
sp|P21796|VDAC1_HUMAN	VDAC1	sp|P21796|VDAC1_HUMAN Voltage-dependent anion-selective channel protein 1 OS=Homo sapiens OX=9606 GN=VDAC1 PE=1 SV=2	1	15	15	15	67.5	30.772	281670000	211100000	312320000	472160000	364520000	217980000	289610000	263650000	280210000	416810000	328354000	293652000	1.11817	0.544584
sp|Q8NBF2|NHLC2_HUMAN	NHLRC2	sp|Q8NBF2|NHLC2_HUMAN NHL repeat-containing protein 2 OS=Homo sapiens OX=9606 GN=NHLRC2 PE=1 SV=1	1	3	3	3	4.5	79.443	7671200	8338300	11180000	7405500	8674100		6899100	7181600	9456800	7455400	8653820	7748225	1.11688	0.355781
sp|Q8NC56|LEMD2_HUMAN	LEMD2	sp|Q8NC56|LEMD2_HUMAN LEM domain-containing protein 2 OS=Homo sapiens OX=9606 GN=LEMD2 PE=1 SV=1	1	9	9	9	20.1	56.974	62495000	64515000	47644000	56093000	45379000	81641000	49006000	35267000	39874000	41485000	55225200	49454600	1.11668	0.547321
sp|P28072|PSB6_HUMAN	PSMB6	sp|P28072|PSB6_HUMAN Proteasome subunit beta type-6 OS=Homo sapiens OX=9606 GN=PSMB6 PE=1 SV=4	1	4	4	4	28.9	25.357	199220000	374420000	216850000	351030000	71242000	223270000	223450000	240310000	256150000	145050000	242552400	217646000	1.11444	0.681357
sp|Q12792|TWF1_HUMAN	TWF1	sp|Q12792|TWF1_HUMAN Twinfilin-1 OS=Homo sapiens OX=9606 GN=TWF1 PE=1 SV=3	1	6	6	6	23.1	40.282	29780000		39505000	37993000	40008000		28185000	36935000	25860000	41688000	36821500	33167000	1.11018	0.438951
sp|Q9NUV9|GIMA4_HUMAN;sp|Q6P9H5|GIMA6_HUMAN	GIMAP4	sp|Q9NUV9|GIMA4_HUMAN GTPase IMAP family member 4 OS=Homo sapiens OX=9606 GN=GIMAP4 PE=1 SV=1	2	8	8	8	25.5	37.533	26687000	35612000	47091000	45806000	37161000	31454000	42318000	34122000	38151000	27267000	38471400	34662400	1.10989	0.426202
sp|Q93052|LPP_HUMAN	LPP	sp|Q93052|LPP_HUMAN Lipoma-preferred partner OS=Homo sapiens OX=9606 GN=LPP PE=1 SV=1	1	5	5	5	13.4	65.746		17473000	21382000	17948000	15716000			18510000	17918000	12595000	18129750	16341000	1.10946	0.43488
sp|P62081|RS7_HUMAN	RPS7	sp|P62081|RS7_HUMAN 40S ribosomal protein S7 OS=Homo sapiens OX=9606 GN=RPS7 PE=1 SV=1	1	10	10	10	49	22.127	1117400000	1169200000	981740000	1049600000	568840000	779850000	1029000000	1053300000	855020000	688560000	977356000	881146000	1.10919	0.474052
sp|Q14847|LASP1_HUMAN	LASP1	sp|Q14847|LASP1_HUMAN LIM and SH3 domain protein 1 OS=Homo sapiens OX=9606 GN=LASP1 PE=1 SV=2	1	15	15	15	62.1	29.717	283020000	382880000	648240000	627610000	361140000	458530000	268740000	471380000	452760000	425440000	460578000	415370000	1.10884	0.601845
sp|Q13177|PAK2_HUMAN;sp|O75914|PAK3_HUMAN	PAK2	sp|Q13177|PAK2_HUMAN Serine/threonine-protein kinase PAK 2 OS=Homo sapiens OX=9606 GN=PAK2 PE=1 SV=3	2	12	12	10	33	58.042	28723000	40696000	23387000	20542000	42503000		26415000	25259000	23832000	36953000	31170200	28114750	1.10868	0.60881
sp|O95881|TXD12_HUMAN	TXNDC12	sp|O95881|TXD12_HUMAN Thioredoxin domain-containing protein 12 OS=Homo sapiens OX=9606 GN=TXNDC12 PE=1 SV=1	1	4	4	4	23.3	19.206			15343000	20566000	33749000		32197000	14264000	17222000	20103000	2.32193e+07	20946500	1.10851	0.742061
sp|Q9Y2S7|PDIP2_HUMAN	POLDIP2	sp|Q9Y2S7|PDIP2_HUMAN Polymerase delta-interacting protein 2 OS=Homo sapiens OX=9606 GN=POLDIP2 PE=1 SV=1	1	3	3	3	9.2	42.033	4440500	3507500	4170000	4671500	4746100		3549700		3414100	4697700	4307120	3.88717e+06	1.10804	0.357268
sp|P14314|GLU2B_HUMAN	PRKCSH	sp|P14314|GLU2B_HUMAN Glucosidase 2 subunit beta OS=Homo sapiens OX=9606 GN=PRKCSH PE=1 SV=2	1	16	16	16	34.3	59.425	382100000	320820000	273680000	286390000	595900000	223680000	433910000	245560000	316110000	459640000	371778000	335780000	1.10721	0.648948
sp|P61758|PFD3_HUMAN	VBP1	sp|P61758|PFD3_HUMAN Prefoldin subunit 3 OS=Homo sapiens OX=9606 GN=VBP1 PE=1 SV=4	1	6	6	6	37.6	22.626	14086000	25539000	28944000	37582000	17639000		12112000	16456000	31107000	29785000	24758000	22365000	1.107	0.715604
sp|P49821|NDUV1_HUMAN	NDUFV1	sp|P49821|NDUV1_HUMAN NADH dehydrogenase [ubiquinone] flavoprotein 1, mitochondrial OS=Homo sapiens OX=9606 GN=NDUFV1 PE=1 SV=4	1	12	12	12	30.8	50.817	46209000	43556000	74064000	65136000	66825000	36634000	40904000	50738000	63009000	75974000	59158000	53451800	1.10675	0.561393
sp|P07195|LDHB_HUMAN	LDHB	sp|P07195|LDHB_HUMAN L-lactate dehydrogenase B chain OS=Homo sapiens OX=9606 GN=LDHB PE=1 SV=2	1	15	14	14	48.5	36.638	460320000	796290000	597540000	617530000	789170000	310620000	418620000	624000000	677850000	915960000	652170000	589410000	1.10648	0.623937
sp|Q15436|SC23A_HUMAN	SEC23A	sp|Q15436|SC23A_HUMAN Protein transport protein Sec23A OS=Homo sapiens OX=9606 GN=SEC23A PE=1 SV=2	1	14	14	11	23.8	86.16	64904000	64371000	102360000	80231000	77934000	81641000	70857000	58620000	57098000	84178000	77960000	70478800	1.10615	0.425483
sp|P62854|RS26_HUMAN;sp|Q5JNZ5|RS26L_HUMAN	RPS26	sp|P62854|RS26_HUMAN 40S ribosomal protein S26 OS=Homo sapiens OX=9606 GN=RPS26 PE=1 SV=3;sp|Q5JNZ5|RS26L_HUMAN Putative 40S ribosomal protein S26-like 1 OS=Homo sapiens OX=9606 GN=RPS26P11 PE=5 SV=1	2	4	4	4	37.4	13.015	1241500000	987630000	827400000	705410000	412800000	1150600000	508420000	1022900000	587800000	504920000	834948000	754928000	1.106	0.692826
sp|O43681|GET3_HUMAN	GET3	sp|O43681|GET3_HUMAN ATPase GET3 OS=Homo sapiens OX=9606 GN=GET3 PE=1 SV=2	1	5	5	5	18.1	38.792	21371000	30030000	18881000	29013000	16064000	21353000	22563000	19395000	24388000	16633000	23071800	20866400	1.10569	0.4934
sp|P37235|HPCL1_HUMAN;sp|P84074|HPCA_HUMAN	HPCAL1	sp|P37235|HPCL1_HUMAN Hippocalcin-like protein 1 OS=Homo sapiens OX=9606 GN=HPCAL1 PE=1 SV=3	2	5	5	4	29	22.313	15495000	10544000	6052600	5636500	11353000	14359000	7669600	7128600	6369900		9816220	8881775	1.10521	0.732865
sp|Q02790|FKBP4_HUMAN	FKBP4	sp|Q02790|FKBP4_HUMAN Peptidyl-prolyl cis-trans isomerase FKBP4 OS=Homo sapiens OX=9606 GN=FKBP4 PE=1 SV=3	1	22	22	22	56.9	51.804	76686000	132170000	173380000	99237000	359930000	73178000	117720000	117100000	151530000	302180000	168280600	152341600	1.10463	0.810115
sp|P62888|RL30_HUMAN	RPL30	sp|P62888|RL30_HUMAN 60S ribosomal protein L30 OS=Homo sapiens OX=9606 GN=RPL30 PE=1 SV=2	1	7	7	7	66.1	12.784	716340000	616170000	632060000	609110000	440690000	573090000	705490000	548190000	388650000	517510000	602874000	546586000	1.10298	0.430627
sp|Q9UFN0|NPS3A_HUMAN	NIPSNAP3A	sp|Q9UFN0|NPS3A_HUMAN Protein NipSnap homolog 3A OS=Homo sapiens OX=9606 GN=NIPSNAP3A PE=1 SV=2	1	6	6	5	36	28.466	55319000	20281000	46429000	33268000	42080000	34953000	43086000	34341000	36209000	30374000	39475400	35792600	1.10289	0.576087
sp|P20962|PTMS_HUMAN	PTMS	sp|P20962|PTMS_HUMAN Parathymosin OS=Homo sapiens OX=9606 GN=PTMS PE=1 SV=2	1	5	5	5	23.5	11.53	1149500000	1541700000	735300000	1438700000	639480000	1269600000	991840000	1254100000	1043800000	432880000	1100936000	998444000	1.10265	0.676133
sp|Q9NY12|GAR1_HUMAN	GAR1	sp|Q9NY12|GAR1_HUMAN H/ACA ribonucleoprotein complex subunit 1 OS=Homo sapiens OX=9606 GN=GAR1 PE=1 SV=1	1	4	4	4	22.6	22.348	64146000	79666000	48409000	46359000	49137000	73914000	54355000	34184000		46400000	57543400	52213250	1.10208	0.620372
sp|P35749|MYH11_HUMAN	MYH11	sp|P35749|MYH11_HUMAN Myosin-11 OS=Homo sapiens OX=9606 GN=MYH11 PE=1 SV=3	1	30	18	15	18.3	227.34	59795000	66068000	14482000		50135000	23183000	25000000	62852000	40330000	64746000	47620000	43222200	1.10175	0.767475
sp|Q9Y5P6|GMPPB_HUMAN	GMPPB	sp|Q9Y5P6|GMPPB_HUMAN Mannose-1-phosphate guanyltransferase beta OS=Homo sapiens OX=9606 GN=GMPPB PE=1 SV=2	1	7	7	7	24.2	39.834	33929000	19383000	53821000	52086000	42600000	38680000		43308000	40289000	24508000	40363800	36696250	1.09994	0.663429
sp|P18669|PGAM1_HUMAN;sp|P15259|PGAM2_HUMAN;sp|Q8N0Y7|PGAM4_HUMAN	PGAM1	sp|P18669|PGAM1_HUMAN Phosphoglycerate mutase 1 OS=Homo sapiens OX=9606 GN=PGAM1 PE=1 SV=2	3	13	13	13	56.3	28.804	729180000	829950000	710440000	903150000	549740000	514350000	578210000	891330000	776560000	623990000	744492000	676888000	1.09987	0.480132
sp|Q5H9L2|TCAL5_HUMAN;sp|Q969E4|TCAL3_HUMAN;sp|Q6IPX3|TCAL6_HUMAN	TCEAL5	sp|Q5H9L2|TCAL5_HUMAN Transcription elongation factor A protein-like 5 OS=Homo sapiens OX=9606 GN=TCEAL5 PE=1 SV=1;sp|Q969E4|TCAL3_HUMAN Transcription elongation factor A protein-like 3 OS=Homo sapiens OX=9606 GN=TCEAL3 PE=1 SV=1;sp|Q6IPX3|TCAL6_HUMAN Tran	3	5	5	5	22.3	23.307	68204000	130170000	90561000	128590000	49724000	57794000	66697000	162160000	52119000	86351000	93449800	85024200	1.0991	0.751831
sp|Q9Y305|ACOT9_HUMAN	ACOT9	sp|Q9Y305|ACOT9_HUMAN Acyl-coenzyme A thioesterase 9, mitochondrial OS=Homo sapiens OX=9606 GN=ACOT9 PE=1 SV=2	1	9	9	9	26.7	49.901	15347000	17872000	26381000	20066000	18648000		16157000	18224000	16489000	20702000	19662800	17893000	1.09891	0.463774
sp|P47813|IF1AX_HUMAN;sp|O14602|IF1AY_HUMAN	EIF1AX	sp|P47813|IF1AX_HUMAN Eukaryotic translation initiation factor 1A, X-chromosomal OS=Homo sapiens OX=9606 GN=EIF1AX PE=1 SV=2;sp|O14602|IF1AY_HUMAN Eukaryotic translation initiation factor 1A, Y-chromosomal OS=Homo sapiens OX=9606 GN=EIF1AY PE=1 SV=4	2	5	5	5	36.1	16.46	231260000	137420000	168410000	229680000	93283000	179180000	116600000	191990000	177260000	118860000	172010600	156778000	1.09716	0.638391
sp|P28066|PSA5_HUMAN	PSMA5	sp|P28066|PSA5_HUMAN Proteasome subunit alpha type-5 OS=Homo sapiens OX=9606 GN=PSMA5 PE=1 SV=3	1	10	10	10	57.7	26.411	231380000	291760000	223990000	260730000	144660000	119120000	235150000	254670000	235930000	206230000	230504000	210220000	1.09649	0.571574
sp|Q9BZK7|TBL1R_HUMAN;sp|O60907|TBL1X_HUMAN;sp|Q9BQ87|TBL1Y_HUMAN	TBL1XR1	sp|Q9BZK7|TBL1R_HUMAN F-box-like/WD repeat-containing protein TBL1XR1 OS=Homo sapiens OX=9606 GN=TBL1XR1 PE=1 SV=1	3	8	8	8	21.2	55.594	24563000	27737000	39154000	24636000	38230000	39693000		26387000	17033000	29545000	30864000	28164500	1.09585	0.639467
sp|Q15370|ELOB_HUMAN	ELOB	sp|Q15370|ELOB_HUMAN Elongin-B OS=Homo sapiens OX=9606 GN=ELOB PE=1 SV=1	1	7	7	7	57.6	13.133	141060000	142450000	124900000	194700000	116800000	131050000	173590000	118300000	142650000	92064000	143982000	131530800	1.09466	0.53317
sp|P62851|RS25_HUMAN	RPS25	sp|P62851|RS25_HUMAN 40S ribosomal protein S25 OS=Homo sapiens OX=9606 GN=RPS25 PE=1 SV=1	1	6	6	6	36	13.742	783940000	906100000	588410000	632780000	368840000	601290000	769630000	568390000	554750000	502650000	656014000	599342000	1.09456	0.593414
sp|O75351|VPS4B_HUMAN;sp|Q6PIW4|FIGL1_HUMAN	VPS4B	sp|O75351|VPS4B_HUMAN Vacuolar protein sorting-associated protein 4B OS=Homo sapiens OX=9606 GN=VPS4B PE=1 SV=2	2	8	8	7	21.2	49.301	31218000	36898000	62152000	47812000	80992000	43502000	36095000	42815000	47134000	67196000	51814400	47348400	1.09432	0.679891
sp|P06744|G6PI_HUMAN;sp|Q8N196|SIX5_HUMAN	GPI	sp|P06744|G6PI_HUMAN Glucose-6-phosphate isomerase OS=Homo sapiens OX=9606 GN=GPI PE=1 SV=4	2	18	18	13	36.4	63.146	473320000	762310000	735870000	525940000	626870000	324390000	535510000	640420000	703740000	651100000	624862000	571032000	1.09427	0.557738
sp|P55072|TERA_HUMAN	VCP	sp|P55072|TERA_HUMAN Transitional endoplasmic reticulum ATPase OS=Homo sapiens OX=9606 GN=VCP PE=1 SV=4	1	41	41	41	61.5	89.321	1023500000	1218000000	1200800000	926580000	1203600000	955430000	1079500000	899120000	1001500000	1159000000	1114496000	1018910000	1.09381	0.236682
sp|Q13268|DHRS2_HUMAN	DHRS2	sp|Q13268|DHRS2_HUMAN Dehydrogenase/reductase SDR family member 2, mitochondrial OS=Homo sapiens OX=9606 GN=DHRS2 PE=1 SV=4	1	12	12	12	45.7	29.926		14835000	18480000	18429000	17267000	5165000		18172000	25840000	13925000	17252750	15775500	1.09364	0.748217
sp|Q9BVJ7|DUS23_HUMAN	DUSP23	sp|Q9BVJ7|DUS23_HUMAN Dual specificity protein phosphatase 23 OS=Homo sapiens OX=9606 GN=DUSP23 PE=1 SV=1	1	4	4	4	29.3	16.588	17274000		27402000	23186000		42877000	21491000	15765000	11697000	11601000	2.26207e+07	20686200	1.09351	0.818504
sp|O43747|AP1G1_HUMAN	AP1G1	sp|O43747|AP1G1_HUMAN AP-1 complex subunit gamma-1 OS=Homo sapiens OX=9606 GN=AP1G1 PE=1 SV=5	1	9	9	9	13	91.35	18103000	12016000	20652000	21490000	33237000		22084000	13189000	21001000	21045000	21099600	19329750	1.09156	0.694226
sp|Q9Y3Z3|SAMH1_HUMAN	SAMHD1	sp|Q9Y3Z3|SAMH1_HUMAN Deoxynucleoside triphosphate triphosphohydrolase SAMHD1 OS=Homo sapiens OX=9606 GN=SAMHD1 PE=1 SV=2	1	27	27	27	51.4	72.2	89984000	339270000	247990000	60645000	165950000	147070000	138840000	162850000	140170000	239830000	180767800	165752000	1.09059	0.790501
sp|Q9BRP8|PYM1_HUMAN	PYM1	sp|Q9BRP8|PYM1_HUMAN Partner of Y14 and mago OS=Homo sapiens OX=9606 GN=PYM1 PE=1 SV=1	1	7	7	7	43.6	22.655	58409000	74438000	66658000	58014000	46848000	57958000	57224000	63130000	51206000	49847000	60873400	55873000	1.0895	0.366308
sp|Q9Y512|SAM50_HUMAN	SAMM50	sp|Q9Y512|SAM50_HUMAN Sorting and assembly machinery component 50 homolog OS=Homo sapiens OX=9606 GN=SAMM50 PE=1 SV=3	1	6	6	6	16.2	51.976	16434000	17053000	24625000	23882000	22841000	19241000	17985000	19869000	17051000	22110000	20967000	19251200	1.08913	0.405178
sp|Q9Y5Z4|HEBP2_HUMAN	HEBP2	sp|Q9Y5Z4|HEBP2_HUMAN Heme-binding protein 2 OS=Homo sapiens OX=9606 GN=HEBP2 PE=1 SV=1	1	6	6	6	32.2	22.875	87394000	121780000	117970000	123870000	23856000	84669000	66066000	114780000	126090000	44907000	94974000	87302400	1.08787	0.759348
sp|O60664|PLIN3_HUMAN	PLIN3	sp|O60664|PLIN3_HUMAN Perilipin-3 OS=Homo sapiens OX=9606 GN=PLIN3 PE=1 SV=3	1	25	25	25	73.3	47.074	271590000	290690000	347260000	341410000	279850000	244070000	280070000	303040000	289020000	291710000	306160000	281582000	1.08729	0.227937
sp|P07237|PDIA1_HUMAN	P4HB	sp|P07237|PDIA1_HUMAN Protein disulfide-isomerase OS=Homo sapiens OX=9606 GN=P4HB PE=1 SV=3	1	32	32	32	66.7	57.116	883590000	922810000	1013000000	946420000	1493500000	599000000	1250800000	600700000	840490000	1548200000	1051864000	967838000	1.08682	0.710834
sp|Q9Y333|LSM2_HUMAN	LSM2	sp|Q9Y333|LSM2_HUMAN U6 snRNA-associated Sm-like protein LSm2 OS=Homo sapiens OX=9606 GN=LSM2 PE=1 SV=1	1	2	2	2	31.6	10.834			26194000	33030000	20217000	35444000	26170000	26552000	18615000	15059000	2.64803e+07	24368000	1.08668	0.71109
sp|O43615|TIM44_HUMAN	TIMM44	sp|O43615|TIM44_HUMAN Mitochondrial import inner membrane translocase subunit TIM44 OS=Homo sapiens OX=9606 GN=TIMM44 PE=1 SV=2	1	5	5	5	14.4	51.355	4194900		5706900	5656000	11838000			4864000	6532900	7520000	6848950	6.30563e+06	1.08616	0.807317
sp|Q9UN86|G3BP2_HUMAN	G3BP2	sp|Q9UN86|G3BP2_HUMAN Ras GTPase-activating protein-binding protein 2 OS=Homo sapiens OX=9606 GN=G3BP2 PE=1 SV=2	1	7	6	6	16	54.12	59307000	36334000	57953000	55204000	45577000			41805000	41091000	57674000	50875000	4.68567e+07	1.08576	0.588102
sp|P20591|MX1_HUMAN	MX1	sp|P20591|MX1_HUMAN Interferon-induced GTP-binding protein Mx1 OS=Homo sapiens OX=9606 GN=MX1 PE=1 SV=4	1	18	18	15	35.6	75.519	16962000	18487000	9766200	26142000	9424900	11186000	29169000	12106000	12839000	9108900	16156420	14881780	1.08565	0.796031
sp|Q9NPH2|INO1_HUMAN	ISYNA1	sp|Q9NPH2|INO1_HUMAN Inositol-3-phosphate synthase 1 OS=Homo sapiens OX=9606 GN=ISYNA1 PE=1 SV=1	1	7	7	7	17	61.067	38787000	43410000	43602000	40828000	37445000	29116000	36882000	48049000	31115000	42837000	40814400	37599800	1.0855	0.416162
sp|Q96AG4|LRC59_HUMAN	LRRC59	sp|Q96AG4|LRC59_HUMAN Leucine-rich repeat-containing protein 59 OS=Homo sapiens OX=9606 GN=LRRC59 PE=1 SV=1	1	12	12	12	52.1	34.93	22993000	52004000	72559000	52457000	158960000	82460000	53350000	38697000		90060000	71794600	66141750	1.08547	0.847613
sp|P31939|PUR9_HUMAN	ATIC	sp|P31939|PUR9_HUMAN Bifunctional purine biosynthesis protein ATIC OS=Homo sapiens OX=9606 GN=ATIC PE=1 SV=3	1	26	26	26	63.2	64.615	93078000	102120000	150230000	67510000	134570000	95675000	88093000	102680000	56583000	161410000	109501600	100888200	1.08538	0.71276
sp|P43034|LIS1_HUMAN	PAFAH1B1	sp|P43034|LIS1_HUMAN Platelet-activating factor acetylhydrolase IB subunit beta OS=Homo sapiens OX=9606 GN=PAFAH1B1 PE=1 SV=2	1	5	5	5	17.1	46.637	14114000	14286000	22498000	11421000	22508000			14557000	15912000	16481000	16965400	15650000	1.08405	0.687765
sp|P82909|RT36_HUMAN	MRPS36	sp|P82909|RT36_HUMAN 28S ribosomal protein S36, mitochondrial OS=Homo sapiens OX=9606 GN=MRPS36 PE=1 SV=2	1	4	4	4	51.5	11.466	54926000	48227000	46178000	72690000	27821000	68156000	27239000	59793000	42025000	33833000	49968400	46209200	1.08135	0.731928
sp|Q92530|PSMF1_HUMAN	PSMF1	sp|Q92530|PSMF1_HUMAN Proteasome inhibitor PI31 subunit OS=Homo sapiens OX=9606 GN=PSMF1 PE=1 SV=2	1	4	4	4	20.7	29.816	31882000	29688000	20256000	34022000	15448000	36859000		22111000	22480000	15702000	26259200	24288000	1.08116	0.737369
sp|Q5TGZ0|MIC10_HUMAN	MICOS10	sp|Q5TGZ0|MIC10_HUMAN MICOS complex subunit MIC10 OS=Homo sapiens OX=9606 GN=MICOS10 PE=1 SV=1	1	2	2	2	19.2	8.8081	83375000	84783000	51035000	58861000	26005000	27074000	77967000		63783000		60811800	5.62747e+07	1.08062	0.812618
sp|O00264|PGRC1_HUMAN	PGRMC1	sp|O00264|PGRC1_HUMAN Membrane-associated progesterone receptor component 1 OS=Homo sapiens OX=9606 GN=PGRMC1 PE=1 SV=3	1	10	10	9	46.2	21.671	372010000	324330000	176260000	274810000	259720000	347450000	215160000	308610000	293190000	139080000	281426000	260698000	1.07951	0.687484
sp|Q9UBR2|CATZ_HUMAN	CTSZ	sp|Q9UBR2|CATZ_HUMAN Cathepsin Z OS=Homo sapiens OX=9606 GN=CTSZ PE=1 SV=1	1	7	7	7	23.8	33.868	224590000	195750000	191800000	269590000	111440000	207470000	311000000	166940000	109630000	125770000	198634000	184162000	1.07858	0.752319
sp|Q9BUH6|PAXX_HUMAN	PAXX	sp|Q9BUH6|PAXX_HUMAN Protein PAXX OS=Homo sapiens OX=9606 GN=PAXX PE=1 SV=2	1	6	6	6	38.2	21.639	52658000	41233000	31570000	26853000	38219000	50987000	37569000	36427000	23251000	28465000	38106600	35339800	1.07829	0.67985
sp|P55735|SEC13_HUMAN	SEC13	sp|P55735|SEC13_HUMAN Protein SEC13 homolog OS=Homo sapiens OX=9606 GN=SEC13 PE=1 SV=3	1	5	5	5	21.4	35.54	37260000	21131000	43681000	45263000	32329000	29585000	43700000	36917000	26643000	29854000	35932800	33339800	1.07777	0.640815
sp|P03950|ANGI_HUMAN	ANG	sp|P03950|ANGI_HUMAN Angiogenin OS=Homo sapiens OX=9606 GN=ANG PE=1 SV=1	1	4	4	4	37.4	16.55	99176000	80773000	74668000	131180000	62189000	109200000	121420000	120010000	37299000	27766000	89597200	83139000	1.07768	0.79488
sp|Q96K17|BT3L4_HUMAN	BTF3L4	sp|Q96K17|BT3L4_HUMAN Transcription factor BTF3 homolog 4 OS=Homo sapiens OX=9606 GN=BTF3L4 PE=1 SV=1	1	7	7	7	48.7	17.27	133880000	101500000	56819000	59208000	60682000	108170000	112320000	58486000	37002000	66493000	82417800	76494200	1.07744	0.786563
sp|P61353|RL27_HUMAN	RPL27	sp|P61353|RL27_HUMAN 60S ribosomal protein L27 OS=Homo sapiens OX=9606 GN=RPL27 PE=1 SV=2	1	5	5	5	42.6	15.798	647830000	616600000	320630000	358110000	206900000	514570000	636660000	289350000	246160000	309040000	430014000	399156000	1.07731	0.794472
sp|P47985|UCRI_HUMAN;sp|P0C7P4|UCRIL_HUMAN	UQCRFS1	sp|P47985|UCRI_HUMAN Cytochrome b-c1 complex subunit Rieske, mitochondrial OS=Homo sapiens OX=9606 GN=UQCRFS1 PE=1 SV=2;sp|P0C7P4|UCRIL_HUMAN Putative cytochrome b-c1 complex subunit Rieske-like protein 1 OS=Homo sapiens OX=9606 GN=UQCRFS1P1 PE=5 SV=1	2	7	7	7	31.8	29.668	129260000	97662000	102200000	118580000	104920000	125290000	58280000	130390000	114550000	84697000	110524400	102641400	1.0768	0.609398
sp|P17050|NAGAB_HUMAN	NAGA	sp|P17050|NAGAB_HUMAN Alpha-N-acetylgalactosaminidase OS=Homo sapiens OX=9606 GN=NAGA PE=1 SV=2	1	3	3	3	7.8	46.564	30679000	20532000	17072000	24261000	13622000	14186000	28121000	19806000		16891000	21233200	19751000	1.07504	0.738578
sp|O95168|NDUB4_HUMAN	NDUFB4	sp|O95168|NDUB4_HUMAN NADH dehydrogenase [ubiquinone] 1 beta subcomplex subunit 4 OS=Homo sapiens OX=9606 GN=NDUFB4 PE=1 SV=3	1	4	4	4	31	15.208	44806000	48803000	36410000	25908000	20817000	60675000		22561000	24012000	24368000	35348800	32904000	1.0743	0.81653
sp|Q6NUK1|SCMC1_HUMAN	SLC25A24	sp|Q6NUK1|SCMC1_HUMAN Calcium-binding mitochondrial carrier protein SCaMC-1 OS=Homo sapiens OX=9606 GN=SLC25A24 PE=1 SV=2	1	12	12	12	26.4	53.354	56425000	50223000	106510000	118350000	89282000	37616000	82188000	69861000	105580000	96631000	84158000	78375200	1.07378	0.755466
sp|P62310|LSM3_HUMAN	LSM3	sp|P62310|LSM3_HUMAN U6 snRNA-associated Sm-like protein LSm3 OS=Homo sapiens OX=9606 GN=LSM3 PE=1 SV=2	1	3	3	3	40.2	11.845	117380000	153780000	80160000	87482000	35478000	161890000	128690000	58479000	55524000	37324000	94856000	88381400	1.07326	0.840449
sp|P49903|SPS1_HUMAN	SEPHS1	sp|P49903|SPS1_HUMAN Selenide, water dikinase 1 OS=Homo sapiens OX=9606 GN=SEPHS1 PE=1 SV=2	1	8	8	8	32.4	42.91	23506000	23563000	45168000	33315000	37079000		21895000	22872000		46152000	32526200	3.03063e+07	1.07325	0.790718
sp|P78417|GSTO1_HUMAN	GSTO1	sp|P78417|GSTO1_HUMAN Glutathione S-transferase omega-1 OS=Homo sapiens OX=9606 GN=GSTO1 PE=1 SV=2	1	9	9	9	36.9	27.566	136600000	137310000	122910000	187770000	127750000	97398000	149160000	153940000	141650000	121650000	142468000	132759600	1.07313	0.551672
sp|P07602|SAP_HUMAN	PSAP	sp|P07602|SAP_HUMAN Prosaposin OS=Homo sapiens OX=9606 GN=PSAP PE=1 SV=2	1	16	16	16	31.7	58.112	644720000	408830000	428120000	815870000	276890000	725950000	564490000	332020000	484890000	293820000	514886000	480234000	1.07216	0.786839
sp|A0AVT1|UBA6_HUMAN	UBA6	sp|A0AVT1|UBA6_HUMAN Ubiquitin-like modifier-activating enzyme 6 OS=Homo sapiens OX=9606 GN=UBA6 PE=1 SV=1	1	10	10	10	11.8	117.97	23101000		25600000	29767000	52868000	36135000		20120000	22932000	43398000	32834000	30646250	1.07139	0.811119
sp|P00403|COX2_HUMAN	MT-CO2	sp|P00403|COX2_HUMAN Cytochrome c oxidase subunit 2 OS=Homo sapiens OX=9606 GN=MT-CO2 PE=1 SV=1	1	7	7	7	35.2	25.565	461580000	473610000	534170000	490210000	348080000	405270000	448270000	528870000	396160000	375510000	461530000	430816000	1.07129	0.4773
sp|P30101|PDIA3_HUMAN	PDIA3	sp|P30101|PDIA3_HUMAN Protein disulfide-isomerase A3 OS=Homo sapiens OX=9606 GN=PDIA3 PE=1 SV=4	1	32	32	32	66.1	56.782	1001800000	1129200000	944070000	967740000	1624800000	643370000	1214400000	859160000	985090000	1589900000	1133522000	1058384000	1.07099	0.724371
sp|P14550|AK1A1_HUMAN	AKR1A1	sp|P14550|AK1A1_HUMAN Aldo-keto reductase family 1 member A1 OS=Homo sapiens OX=9606 GN=AKR1A1 PE=1 SV=3	1	19	19	19	70.2	36.573	229930000	273200000	344190000	280760000	306050000	243010000	157120000	337910000	314100000	288830000	286826000	268194000	1.06947	0.628783
sp|Q9UHD9|UBQL2_HUMAN	UBQLN2	sp|Q9UHD9|UBQL2_HUMAN Ubiquilin-2 OS=Homo sapiens OX=9606 GN=UBQLN2 PE=1 SV=2	1	8	8	4	20.2	65.695	42480000	65270000	42700000	45057000	28872000	45855000	29217000	44788000	47342000	42900000	44875800	42020400	1.06795	0.681235
sp|Q9UL46|PSME2_HUMAN	PSME2	sp|Q9UL46|PSME2_HUMAN Proteasome activator complex subunit 2 OS=Homo sapiens OX=9606 GN=PSME2 PE=1 SV=4	1	12	12	12	58.6	27.401	81602000	197840000	177630000	149880000	75150000	16750000	103730000	201920000	158690000	157740000	136420400	127766000	1.06774	0.835795
sp|P50895|BCAM_HUMAN	BCAM	sp|P50895|BCAM_HUMAN Basal cell adhesion molecule OS=Homo sapiens OX=9606 GN=BCAM PE=1 SV=2	1	8	8	8	17	67.404	112090000	101680000	78906000	119130000	23534000	74465000	115770000	61139000	74868000		87068000	81560500	1.06753	0.81103
sp|Q13510|ASAH1_HUMAN	ASAH1	sp|Q13510|ASAH1_HUMAN Acid ceramidase OS=Homo sapiens OX=9606 GN=ASAH1 PE=1 SV=5	1	13	13	13	43.5	44.659	105980000	120320000	111880000	114920000	134900000	152340000	122760000	84108000	90012000	101710000	117600000	110186000	1.06729	0.5944
sp|Q8TD55|PKHO2_HUMAN	PLEKHO2	sp|Q8TD55|PKHO2_HUMAN Pleckstrin homology domain-containing family O member 2 OS=Homo sapiens OX=9606 GN=PLEKHO2 PE=1 SV=1	1	4	4	4	11.4	53.349	8208200	22179000	12826000	7456600	6414300			10781000	11664000	9654300	11416820	1.06998e+07	1.06702	0.860071
sp|P10644|KAP0_HUMAN	PRKAR1A	sp|P10644|KAP0_HUMAN cAMP-dependent protein kinase type I-alpha regulatory subunit OS=Homo sapiens OX=9606 GN=PRKAR1A PE=1 SV=1	1	7	7	7	18.9	42.981	36106000	71266000	114630000	121480000	45123000	67877000	58461000	92821000	79902000	65191000	77721000	72850400	1.06686	0.799095
sp|Q9NRX4|PHP14_HUMAN	PHPT1	sp|Q9NRX4|PHP14_HUMAN 14 kDa phosphohistidine phosphatase OS=Homo sapiens OX=9606 GN=PHPT1 PE=1 SV=1	1	4	4	4	32	13.832	107630000	122790000	137230000	77015000	48458000	65035000	78927000	67959000	178880000	71616000	98624600	92483400	1.0664	0.825763
sp|O95782|AP2A1_HUMAN	AP2A1	sp|O95782|AP2A1_HUMAN AP-2 complex subunit alpha-1 OS=Homo sapiens OX=9606 GN=AP2A1 PE=1 SV=3	1	12	12	6	14	107.54	11029000	11247000	21828000	11273000	16441000	19403000	15247000	10359000	8841400	13542000	14363600	13478480	1.06567	0.762247
sp|Q9UM54|MYO6_HUMAN	MYO6	sp|Q9UM54|MYO6_HUMAN Unconventional myosin-VI OS=Homo sapiens OX=9606 GN=MYO6 PE=1 SV=4	1	36	36	36	34.4	149.69	6633000	3636500	2950000	15319000	49805000		11545000	9674300	11063000	26555000	15668700	14709325	1.06522	0.930315
sp|Q13232|NDK3_HUMAN	NME3	sp|Q13232|NDK3_HUMAN Nucleoside diphosphate kinase 3 OS=Homo sapiens OX=9606 GN=NME3 PE=1 SV=2	1	5	5	5	34.9	19.015	84964000	109840000	86276000	82908000	44910000	88314000	78778000	84813000	78216000	53795000	81779600	76783200	1.06507	0.689615
sp|Q9Y295|DRG1_HUMAN	DRG1	sp|Q9Y295|DRG1_HUMAN Developmentally-regulated GTP-binding protein 1 OS=Homo sapiens OX=9606 GN=DRG1 PE=1 SV=1	1	4	4	4	13.4	40.542			6307400	6571000	8933600			6807600	4398200	9275600	7.27067e+06	6.82713e+06	1.06497	0.799837
sp|P17980|PRS6A_HUMAN	PSMC3	sp|P17980|PRS6A_HUMAN 26S proteasome regulatory subunit 6A OS=Homo sapiens OX=9606 GN=PSMC3 PE=1 SV=3	1	15	15	15	45.3	49.203	22637000	27838000	40767000	40181000	46344000	29075000		27181000	31095000	46249000	35553400	33400000	1.06447	0.742882
sp|O75348|VATG1_HUMAN;sp|O95670|VATG2_HUMAN	ATP6V1G1	sp|O75348|VATG1_HUMAN V-type proton ATPase subunit G 1 OS=Homo sapiens OX=9606 GN=ATP6V1G1 PE=1 SV=3	2	5	5	5	41.5	13.757	32355000	35005000	46078000	48726000	38455000	24963000	45440000	50961000	41309000	25944000	40123800	37723400	1.06363	0.704936
sp|Q07954|LRP1_HUMAN	LRP1	sp|Q07954|LRP1_HUMAN Prolow-density lipoprotein receptor-related protein 1 OS=Homo sapiens OX=9606 GN=LRP1 PE=1 SV=2	1	18	18	18	5.3	504.6	19522000	22886000	13500000		67215000	27354000	26452000	16392000	21411000	53224000	30780750	28966600	1.06263	0.892922
sp|Q9Y2R0|COA3_HUMAN	COA3	sp|Q9Y2R0|COA3_HUMAN Cytochrome c oxidase assembly factor 3 homolog, mitochondrial OS=Homo sapiens OX=9606 GN=COA3 PE=1 SV=1	1	3	3	3	29.2	11.731	45733000	49603000	41701000	56083000	35356000	52468000	54805000	32270000	50362000	25138000	45695200	43008600	1.06247	0.708784
sp|Q9Y6W5|WASF2_HUMAN	WASF2	sp|Q9Y6W5|WASF2_HUMAN Wiskott-Aldrich syndrome protein family member 2 OS=Homo sapiens OX=9606 GN=WASF2 PE=1 SV=3	1	6	6	6	16.1	54.283	29062000	32698000	22581000	14068000	16480000	35422000	29053000	14575000	14489000	14596000	22977800	21627000	1.06246	0.818493
sp|Q9BRK5|CAB45_HUMAN	SDF4	sp|Q9BRK5|CAB45_HUMAN 45 kDa calcium-binding protein OS=Homo sapiens OX=9606 GN=SDF4 PE=1 SV=1	1	5	5	5	14.6	41.806	12252000	15137000	7741500	10104000	9852300		10446000	9860300	10458000	10724000	11017360	10372075	1.06221	0.665496
sp|Q9UBQ7|GRHPR_HUMAN	GRHPR	sp|Q9UBQ7|GRHPR_HUMAN Glyoxylate reductase/hydroxypyruvate reductase OS=Homo sapiens OX=9606 GN=GRHPR PE=1 SV=1	1	11	11	11	46.6	35.668	108910000	112420000	133960000	169410000	200700000	111920000	99190000	173310000	161030000	138160000	145080000	136722000	1.06113	0.720126
sp|Q15942|ZYX_HUMAN	ZYX	sp|Q15942|ZYX_HUMAN Zyxin OS=Homo sapiens OX=9606 GN=ZYX PE=1 SV=1	1	12	12	12	35.1	61.277	40386000	23009000	78093000	57334000	93392000	33485000	57647000	54430000	59611000	70276000	58442800	55089800	1.06086	0.81663
sp|P49257|LMAN1_HUMAN	LMAN1	sp|P49257|LMAN1_HUMAN Protein ERGIC-53 OS=Homo sapiens OX=9606 GN=LMAN1 PE=1 SV=2	1	10	10	10	30	57.548	53359000	56356000	60064000	39435000	131040000		35534000	64116000	48285000	108730000	68050800	64166250	1.06054	0.870905
sp|Q14697|GANAB_HUMAN	GANAB	sp|Q14697|GANAB_HUMAN Neutral alpha-glucosidase AB OS=Homo sapiens OX=9606 GN=GANAB PE=1 SV=3	1	44	44	44	55.1	106.87	1825500000	1322500000	1166900000	1238000000	1568700000	1501000000	1539700000	1145100000	1150800000	1379200000	1424320000	1343160000	1.06042	0.596801
sp|P30419|NMT1_HUMAN	NMT1	sp|P30419|NMT1_HUMAN Glycylpeptide N-tetradecanoyltransferase 1 OS=Homo sapiens OX=9606 GN=NMT1 PE=1 SV=2	1	10	10	7	23	56.806	29747000	22061000	64579000	41525000	34860000			34496000	24900000	49776000	38554400	3.63907e+07	1.05946	0.85071
sp|P22234|PUR6_HUMAN	PAICS	sp|P22234|PUR6_HUMAN Multifunctional protein ADE2 OS=Homo sapiens OX=9606 GN=PAICS PE=1 SV=3	1	12	12	12	35.5	47.079	24196000	19953000	44542000	32267000	97641000		32187000	38929000	25392000	68728000	43719800	41309000	1.05836	0.897621
sp|O75947|ATP5H_HUMAN	ATP5PD	sp|O75947|ATP5H_HUMAN ATP synthase subunit d, mitochondrial OS=Homo sapiens OX=9606 GN=ATP5PD PE=1 SV=3	1	7	7	7	59.6	18.491	30002000	28634000	48374000	75407000	59528000	21822000	36933000	31304000	65541000	73016000	48389000	45723200	1.0583	0.846963
sp|P04406|G3P_HUMAN;sp|O14556|G3PT_HUMAN	GAPDH	sp|P04406|G3P_HUMAN Glyceraldehyde-3-phosphate dehydrogenase OS=Homo sapiens OX=9606 GN=GAPDH PE=1 SV=3	2	23	23	23	75.5	36.053	3324000000	4044000000	4215200000	5179500000	3892400000	2479200000	4995000000	3836500000	3505600000	4726700000	4131020000	3908600000	1.05691	0.692484
sp|P61201|CSN2_HUMAN	COPS2	sp|P61201|CSN2_HUMAN COP9 signalosome complex subunit 2 OS=Homo sapiens OX=9606 GN=COPS2 PE=1 SV=1	1	5	5	5	12	51.596	40454000	46265000	57942000	38945000	92698000	50909000		44771000	48145000	65326000	55260800	52287750	1.05686	0.810635
sp|P14923|PLAK_HUMAN	JUP	sp|P14923|PLAK_HUMAN Junction plakoglobin OS=Homo sapiens OX=9606 GN=JUP PE=1 SV=3	1	17	17	14	32.3	81.744	53113000	43474000	72779000	65713000	83705000	50447000	65812000	97536000	46683000	41453000	63756800	60386200	1.05582	0.792221
sp|P12277|KCRB_HUMAN	CKB	sp|P12277|KCRB_HUMAN Creatine kinase B-type OS=Homo sapiens OX=9606 GN=CKB PE=1 SV=1	1	11	11	11	43.8	42.644	34423000	51133000	38822000	46562000	161180000	31489000	20507000	137480000	103510000	21736000	66424000	62944400	1.05528	0.920941
sp|Q01518|CAP1_HUMAN	CAP1	sp|Q01518|CAP1_HUMAN Adenylyl cyclase-associated protein 1 OS=Homo sapiens OX=9606 GN=CAP1 PE=1 SV=5	1	22	22	22	55.2	51.901	265650000	355420000	534900000	445510000	599090000	177960000	491050000	381420000	435070000	600520000	440114000	417204000	1.05491	0.809899
sp|P61513|RL37A_HUMAN;sp|A6NKH3|RL37L_HUMAN	RPL37A	sp|P61513|RL37A_HUMAN 60S ribosomal protein L37a OS=Homo sapiens OX=9606 GN=RPL37A PE=1 SV=2	2	5	5	5	51.1	10.275	415610000	292870000	271560000	296830000	198610000	314810000	370990000	340770000	209440000	163090000	295096000	279820000	1.05459	0.780586
sp|P30626|SORCN_HUMAN	SRI	sp|P30626|SORCN_HUMAN Sorcin OS=Homo sapiens OX=9606 GN=SRI PE=1 SV=1	1	9	9	9	50	21.676	349570000	318170000	437050000	365660000	211020000	314200000	281830000	491150000	296730000	210730000	336294000	318928000	1.05445	0.777306
sp|P46782|RS5_HUMAN	RPS5	sp|P46782|RS5_HUMAN 40S ribosomal protein S5 OS=Homo sapiens OX=9606 GN=RPS5 PE=1 SV=4	1	10	10	10	44.6	22.876	704640000	556820000	570730000	481700000	326380000	468920000	414090000	780090000	381210000	460140000	528054000	500890000	1.05423	0.781394
sp|P63000|RAC1_HUMAN;sp|P60763|RAC3_HUMAN	RAC1	sp|P63000|RAC1_HUMAN Ras-related C3 botulinum toxin substrate 1 OS=Homo sapiens OX=9606 GN=RAC1 PE=1 SV=1;sp|P60763|RAC3_HUMAN Ras-related C3 botulinum toxin substrate 3 OS=Homo sapiens OX=9606 GN=RAC3 PE=1 SV=1	2	9	9	4	47.9	21.45	211560000	285510000	330410000	282030000	166940000	202020000	244140000	331150000	248790000	184890000	255290000	242198000	1.05405	0.743412
sp|O75828|CBR3_HUMAN	CBR3	sp|O75828|CBR3_HUMAN Carbonyl reductase [NADPH] 3 OS=Homo sapiens OX=9606 GN=CBR3 PE=1 SV=3	1	9	7	7	37.9	30.85	79020000	42252000	95972000	117950000	72936000	73293000	68937000	86764000	91763000	66760000	81626000	77503400	1.05319	0.768134
sp|P30533|AMRP_HUMAN	LRPAP1	sp|P30533|AMRP_HUMAN Alpha-2-macroglobulin receptor-associated protein OS=Homo sapiens OX=9606 GN=LRPAP1 PE=1 SV=1	1	6	6	6	17.9	41.465	85002000	50774000	40558000	34893000	45277000	56565000	43839000	61203000	44093000	37905000	51300800	48721000	1.05295	0.799812
sp|P19105|ML12A_HUMAN;sp|O14950|ML12B_HUMAN	MYL12A	sp|P19105|ML12A_HUMAN Myosin regulatory light chain 12A OS=Homo sapiens OX=9606 GN=MYL12A PE=1 SV=2;sp|O14950|ML12B_HUMAN Myosin regulatory light chain 12B OS=Homo sapiens OX=9606 GN=MYL12B PE=1 SV=2	2	8	8	3	62.6	19.794	1471400000	1994600000	1068200000	1520000000	662240000	1218700000	2030400000	1208500000	1102300000	820370000	1343288000	1276054000	1.05269	0.829495
sp|P07954|FUMH_HUMAN	FH	sp|P07954|FUMH_HUMAN Fumarate hydratase, mitochondrial OS=Homo sapiens OX=9606 GN=FH PE=1 SV=3	1	17	17	17	46.5	54.636	127060000	102250000	157960000	160200000	200910000	65142000	100410000	126000000	158940000	260520000	149676000	142202400	1.05256	0.846102
sp|P28331|NDUS1_HUMAN	NDUFS1	sp|P28331|NDUS1_HUMAN NADH-ubiquinone oxidoreductase 75 kDa subunit, mitochondrial OS=Homo sapiens OX=9606 GN=NDUFS1 PE=1 SV=3	1	19	19	19	35.9	79.467	125230000	140850000	211680000	185100000	204440000	71220000	135700000	198130000	204610000	215050000	173460000	164942000	1.05164	0.798215
sp|P18859|ATP5J_HUMAN	ATP5PF	sp|P18859|ATP5J_HUMAN ATP synthase-coupling factor 6, mitochondrial OS=Homo sapiens OX=9606 GN=ATP5PF PE=1 SV=1	1	4	4	4	50.9	12.587	36594000	37628000	38760000	61284000	51702000	18441000	44055000	52339000	58452000	41611000	45193600	42979600	1.05151	0.79841
sp|O60869|EDF1_HUMAN	EDF1	sp|O60869|EDF1_HUMAN Endothelial differentiation-related factor 1 OS=Homo sapiens OX=9606 GN=EDF1 PE=1 SV=1	1	10	10	10	56.1	16.368	371950000	306640000	219230000	296890000	147980000	334260000	340310000	248680000	167450000	186510000	268538000	255442000	1.05127	0.810547
sp|Q9BQI0|AIF1L_HUMAN	AIF1L	sp|Q9BQI0|AIF1L_HUMAN Allograft inflammatory factor 1-like OS=Homo sapiens OX=9606 GN=AIF1L PE=1 SV=1	1	2	2	2	12.7	17.068	28496000	32655000			33889000	29720000	29817000	27872000	31574000	31694000	31680000	30135400	1.05126	0.347651
sp|Q9H7Z7|PGES2_HUMAN	PTGES2	sp|Q9H7Z7|PGES2_HUMAN Prostaglandin E synthase 2 OS=Homo sapiens OX=9606 GN=PTGES2 PE=1 SV=1	1	5	5	5	16.2	41.943	20779000	17487000	18802000	24578000	27676000			19137000	23953000	19327000	21864400	2.08057e+07	1.05089	0.714555
sp|Q96TC7|RMD3_HUMAN	RMDN3	sp|Q96TC7|RMD3_HUMAN Regulator of microtubule dynamics protein 3 OS=Homo sapiens OX=9606 GN=RMDN3 PE=1 SV=2	1	4	4	4	11.3	52.118			120460000	123820000	126090000			121680000	106210000	124580000	1.23457e+08	117490000	1.05078	0.371376
sp|P32969|RL9_HUMAN	RPL9	sp|P32969|RL9_HUMAN 60S ribosomal protein L9 OS=Homo sapiens OX=9606 GN=RPL9 PE=1 SV=1	1	12	12	12	66.7	21.863	460270000	311310000	377950000	457740000	227030000	299150000	417300000	412000000	317140000	300500000	366860000	349218000	1.05052	0.743486
sp|Q9P0J1|PDP1_HUMAN	PDP1	sp|Q9P0J1|PDP1_HUMAN [Pyruvate dehydrogenase [acetyl-transferring]]-phosphatase 1, mitochondrial OS=Homo sapiens OX=9606 GN=PDP1 PE=1 SV=3	1	4	4	4	8.8	61.053	5747300	4890400	11398000	12387000	12169000		5071100	11503000	7467700	11458000	9318340	8874950	1.04996	0.854313
sp|Q16795|NDUA9_HUMAN	NDUFA9	sp|Q16795|NDUA9_HUMAN NADH dehydrogenase [ubiquinone] 1 alpha subcomplex subunit 9, mitochondrial OS=Homo sapiens OX=9606 GN=NDUFA9 PE=1 SV=2	1	10	10	10	35.8	42.509	37507000	40538000	45030000	41285000	23661000	15538000		44760000	46415000	36691000	37604200	35851000	1.0489	0.821961
sp|Q9NPJ3|ACO13_HUMAN	ACOT13	sp|Q9NPJ3|ACO13_HUMAN Acyl-coenzyme A thioesterase 13 OS=Homo sapiens OX=9606 GN=ACOT13 PE=1 SV=1	1	4	4	4	45.7	14.96	33846000	53784000	26199000	39861000	21404000		34926000	34970000	38313000	25475000	35018800	33421000	1.04781	0.822468
sp|O00161|SNP23_HUMAN	SNAP23	sp|O00161|SNP23_HUMAN Synaptosomal-associated protein 23 OS=Homo sapiens OX=9606 GN=SNAP23 PE=1 SV=1	1	6	6	6	39.3	23.354	52635000	51063000	38373000	47368000	37715000	59694000	39127000	35917000	42652000	39556000	45430800	43389200	1.04705	0.707652
sp|Q9Y4L1|HYOU1_HUMAN;sp|Q9BXT5|TEX15_HUMAN	HYOU1	sp|Q9Y4L1|HYOU1_HUMAN Hypoxia up-regulated protein 1 OS=Homo sapiens OX=9606 GN=HYOU1 PE=1 SV=1	2	34	34	34	40.5	111.33	77757000	123980000	81166000	73772000	264830000	32463000	129740000	69830000	94238000	267680000	124301000	118790200	1.04639	0.921726
sp|Q15628|TRADD_HUMAN	TRADD	sp|Q15628|TRADD_HUMAN Tumor necrosis factor receptor type 1-associated DEATH domain protein OS=Homo sapiens OX=9606 GN=TRADD PE=1 SV=2	1	4	4	4	17.3	34.247	6491200	7990800	6142000	5464300	5499800		7446100	5811900	6184700	4718200	6317620	6040225	1.04592	0.711319
sp|Q92572|AP3S1_HUMAN	AP3S1	sp|Q92572|AP3S1_HUMAN AP-3 complex subunit sigma-1 OS=Homo sapiens OX=9606 GN=AP3S1 PE=1 SV=1	1	3	3	3	21.8	21.732	16149000	16229000	21772000	16139000	17061000	20667000	15993000	14707000	17347000	14915000	17470000	16725800	1.04449	0.642248
sp|Q12805|FBLN3_HUMAN	EFEMP1	sp|Q12805|FBLN3_HUMAN EGF-containing fibulin-like extracellular matrix protein 1 OS=Homo sapiens OX=9606 GN=EFEMP1 PE=1 SV=2	1	11	11	11	32.3	54.64	174640000	181450000	60636000	68631000	81612000	128020000	119550000	221870000	46745000	26938000	113393800	108624600	1.04391	0.915572
sp|P61026|RAB10_HUMAN	RAB10	sp|P61026|RAB10_HUMAN Ras-related protein Rab-10 OS=Homo sapiens OX=9606 GN=RAB10 PE=1 SV=1	1	7	6	5	32.5	22.541	133430000	128090000	185250000	120020000	96757000	128380000	78249000	142330000	241260000	45433000	132709400	127130400	1.04388	0.882111
sp|P54136|SYRC_HUMAN	RARS1	sp|P54136|SYRC_HUMAN Arginine--tRNA ligase, cytoplasmic OS=Homo sapiens OX=9606 GN=RARS1 PE=1 SV=2	1	16	16	16	26.2	75.378	20975000	16966000	33091000	26486000	55444000		38086000	22134000	23545000	33589000	30592400	29338500	1.04274	0.885616
sp|Q3ZCQ8|TIM50_HUMAN	TIMM50	sp|Q3ZCQ8|TIM50_HUMAN Mitochondrial import inner membrane translocase subunit TIM50 OS=Homo sapiens OX=9606 GN=TIMM50 PE=1 SV=2	1	5	5	5	18.7	39.646	8751000	8317600	7369200	11117000	10272000			11609000	6993300	7776200	9165360	8.79283e+06	1.04237	0.795913
sp|P25788|PSA3_HUMAN	PSMA3	sp|P25788|PSA3_HUMAN Proteasome subunit alpha type-3 OS=Homo sapiens OX=9606 GN=PSMA3 PE=1 SV=2	1	11	11	11	41.6	28.433	284530000	359970000	378060000	374030000	204450000	219490000	392440000	359800000	294960000	272430000	320208000	307824000	1.04023	0.792805
sp|P60900|PSA6_HUMAN	PSMA6	sp|P60900|PSA6_HUMAN Proteasome subunit alpha type-6 OS=Homo sapiens OX=9606 GN=PSMA6 PE=1 SV=1	1	13	13	13	54.5	27.399	209460000	241730000	284980000	295480000	200110000	151930000	264440000	263550000	247330000	257700000	246352000	236990000	1.0395	0.753948
sp|P08574|CY1_HUMAN	CYC1	sp|P08574|CY1_HUMAN Cytochrome c1, heme protein, mitochondrial OS=Homo sapiens OX=9606 GN=CYC1 PE=1 SV=3	1	6	6	6	22.2	35.422	27486000	26894000	40346000	44362000	63442000	38079000	44427000	35406000	27391000	49753000	40506000	39011200	1.03832	0.851134
sp|Q9H9B4|SFXN1_HUMAN	SFXN1	sp|Q9H9B4|SFXN1_HUMAN Sideroflexin-1 OS=Homo sapiens OX=9606 GN=SFXN1 PE=1 SV=4	1	7	7	7	32	35.619	32418000	30488000	40329000	53057000	28026000		43203000	34149000	35804000	28932000	36863600	35522000	1.03777	0.822666
sp|Q9HC38|GLOD4_HUMAN	GLOD4	sp|Q9HC38|GLOD4_HUMAN Glyoxalase domain-containing protein 4 OS=Homo sapiens OX=9606 GN=GLOD4 PE=1 SV=1	1	10	10	10	35.5	34.793	63010000	117460000	121210000	117240000	125250000	40252000	95825000	149970000	132590000	105760000	108834000	104879400	1.03771	0.862153
sp|P11586|C1TC_HUMAN	MTHFD1	sp|P11586|C1TC_HUMAN C-1-tetrahydrofolate synthase, cytoplasmic OS=Homo sapiens OX=9606 GN=MTHFD1 PE=1 SV=3	1	22	22	22	27	101.56	72386000	118100000	109480000	67765000	146010000	100730000	54735000	74787000	117550000	147630000	102748200	99086400	1.03696	0.871116
sp|P30049|ATPD_HUMAN	ATP5F1D	sp|P30049|ATPD_HUMAN ATP synthase subunit delta, mitochondrial OS=Homo sapiens OX=9606 GN=ATP5F1D PE=1 SV=2	1	5	5	5	37.5	17.49	377400000	564010000	305140000	581660000	280370000	416060000	428930000	501170000	379210000	310630000	421716000	407200000	1.03565	0.843132
sp|Q9Y3B3|TMED7_HUMAN	TMED7	sp|Q9Y3B3|TMED7_HUMAN Transmembrane emp24 domain-containing protein 7 OS=Homo sapiens OX=9606 GN=TMED7 PE=1 SV=2	1	5	5	5	27.2	25.171	75182000	63921000	59042000	70121000	86981000	58548000	90865000	53340000	62012000	78423000	71049400	68637600	1.03514	0.783177
sp|P17858|PFKAL_HUMAN	PFKL	sp|P17858|PFKAL_HUMAN ATP-dependent 6-phosphofructokinase, liver type OS=Homo sapiens OX=9606 GN=PFKL PE=1 SV=6	1	19	19	17	36	85.018	62001000	79587000	166560000	88856000	131350000	90058000	70771000	114930000	116320000	118440000	105670800	102103800	1.03494	0.87062
sp|P27482|CALL3_HUMAN	CALML3	sp|P27482|CALL3_HUMAN Calmodulin-like protein 3 OS=Homo sapiens OX=9606 GN=CALML3 PE=1 SV=2	1	9	7	7	61.1	16.891	36593000	22070000	92257000	100880000	44396000	35701000	78131000	79773000	45362000	47237000	59239200	57240800	1.03491	0.915036
sp|Q13162|PRDX4_HUMAN	PRDX4	sp|Q13162|PRDX4_HUMAN Peroxiredoxin-4 OS=Homo sapiens OX=9606 GN=PRDX4 PE=1 SV=1	1	14	11	11	56.1	30.54	141090000	137030000	137470000	108520000	195720000	156140000	112410000	124430000	170330000	133220000	143966000	139306000	1.03345	0.798917
sp|Q16576|RBBP7_HUMAN	RBBP7	sp|Q16576|RBBP7_HUMAN Histone-binding protein RBBP7 OS=Homo sapiens OX=9606 GN=RBBP7 PE=1 SV=1	1	10	4	4	28.9	47.82	21554000	30234000	37969000	30780000	27514000		28790000	24654000		32540000	29610200	2.86613e+07	1.03311	0.816366
sp|Q9NSD9|SYFB_HUMAN	FARSB	sp|Q9NSD9|SYFB_HUMAN Phenylalanine--tRNA ligase beta subunit OS=Homo sapiens OX=9606 GN=FARSB PE=1 SV=3	1	15	15	15	28.2	66.115	197000000	134380000	219900000	209250000	254550000	245060000	170670000	181050000	176400000	209620000	203016000	196560000	1.03284	0.795142
sp|Q9Y4P3|TBL2_HUMAN	TBL2	sp|Q9Y4P3|TBL2_HUMAN Transducin beta-like protein 2 OS=Homo sapiens OX=9606 GN=TBL2 PE=1 SV=1	1	8	8	8	22.4	49.797	21794000		27672000	26971000	27906000			24940000	26936000	23896000	26085750	2.52573e+07	1.0328	0.675423
sp|P60953|CDC42_HUMAN;sp|P17081|RHOQ_HUMAN;sp|Q9H4E5|RHOJ_HUMAN	CDC42	sp|P60953|CDC42_HUMAN Cell division control protein 42 homolog OS=Homo sapiens OX=9606 GN=CDC42 PE=1 SV=2	3	8	7	7	48.2	21.258	247360000	229110000	386980000	341370000	149630000	187980000	193500000	426310000	289670000	214170000	270890000	262326000	1.03265	0.89271
sp|P19827|ITIH1_HUMAN;CON__Q0VCM5	ITIH1	sp|P19827|ITIH1_HUMAN Inter-alpha-trypsin inhibitor heavy chain H1 OS=Homo sapiens OX=9606 GN=ITIH1 PE=1 SV=3	2	18	18	18	27.1	101.39	583630000	717290000	264290000	298870000	212970000	366220000	775320000	300150000	190910000	381190000	415410000	402758000	1.03141	0.930288
sp|P61019|RAB2A_HUMAN	RAB2A	sp|P61019|RAB2A_HUMAN Ras-related protein Rab-2A OS=Homo sapiens OX=9606 GN=RAB2A PE=1 SV=1	1	13	13	6	60.4	23.545	238800000	245730000	201400000	213530000	158550000	251900000	196290000	183320000	243330000	151640000	211602000	205296000	1.03072	0.802437
sp|Q9Y6E2|BZW2_HUMAN	BZW2	sp|Q9Y6E2|BZW2_HUMAN Basic leucine zipper and W2 domain-containing protein 2 OS=Homo sapiens OX=9606 GN=BZW2 PE=1 SV=1	1	6	5	5	12.2	48.162	11623000		10972000	8731500	16451000		12643000	11747000	7421800	14544000	11944375	11588950	1.03067	0.877824
sp|P08670|VIME_HUMAN;sp|P41219|PERI_HUMAN;sp|P14136|GFAP_HUMAN;sp|Q16352|AINX_HUMAN;sp|P07196|NFL_HUMAN;sp|P07197|NFM_HUMAN	VIM	sp|P08670|VIME_HUMAN Vimentin OS=Homo sapiens OX=9606 GN=VIM PE=1 SV=4	6	52	52	45	88.2	53.651	53376000000	57802000000	50074000000	58854000000	37351000000	54787000000	23553000000	46454000000	74554000000	50564000000	51491400000	49982400000	1.03019	0.871698
sp|O75131|CPNE3_HUMAN;sp|Q96FN4|CPNE2_HUMAN;sp|Q8IYJ1|CPNE9_HUMAN;sp|Q96A23|CPNE4_HUMAN;sp|O95741|CPNE6_HUMAN;sp|Q86YQ8|CPNE8_HUMAN;sp|Q9HCH3|CPNE5_HUMAN;sp|Q9UBL6|CPNE7_HUMAN	CPNE3	sp|O75131|CPNE3_HUMAN Copine-3 OS=Homo sapiens OX=9606 GN=CPNE3 PE=1 SV=1	8	11	11	11	27.2	60.13	63985000	73657000	67681000	37601000	50188000	84753000	67461000	42515000	44963000	45039000	58622400	56946200	1.02943	0.877734
sp|P25787|PSA2_HUMAN	PSMA2	sp|P25787|PSA2_HUMAN Proteasome subunit alpha type-2 OS=Homo sapiens OX=9606 GN=PSMA2 PE=1 SV=2	1	11	11	11	56	25.898	111910000	164100000	139160000	155160000	81551000	70376000	155910000	169820000	121720000	115610000	130376200	126687200	1.02912	0.876585
sp|Q9HCC0|MCCB_HUMAN	MCCC2	sp|Q9HCC0|MCCB_HUMAN Methylcrotonoyl-CoA carboxylase beta chain, mitochondrial OS=Homo sapiens OX=9606 GN=MCCC2 PE=1 SV=1	1	13	13	13	30.7	61.332	12107000	14502000	28807000	30007000	84239000		19206000	13072000	26180000	73464000	33932400	32980500	1.02886	0.961721
sp|P06280|AGAL_HUMAN	GLA	sp|P06280|AGAL_HUMAN Alpha-galactosidase A OS=Homo sapiens OX=9606 GN=GLA PE=1 SV=1	1	6	6	6	17	48.766	26586000	32281000	18717000	31112000	24671000	15453000	36793000	19642000	36835000	21019000	26673400	25948400	1.02794	0.89136
sp|P53004|BIEA_HUMAN	BLVRA	sp|P53004|BIEA_HUMAN Biliverdin reductase A OS=Homo sapiens OX=9606 GN=BLVRA PE=1 SV=2	1	9	9	9	35.5	33.428	35224000	49037000	103340000	64019000	62496000	39195000	67465000	66575000	52390000	80152000	62823200	61155400	1.02727	0.903925
sp|P28070|PSB4_HUMAN	PSMB4	sp|P28070|PSB4_HUMAN Proteasome subunit beta type-4 OS=Homo sapiens OX=9606 GN=PSMB4 PE=1 SV=4	1	6	6	6	31.8	29.204	185220000	213300000	175390000	239720000	118420000	128740000	237200000	220170000	188780000	132570000	186410000	181492000	1.0271	0.87433
sp|P14406|CX7A2_HUMAN	COX7A2	sp|P14406|CX7A2_HUMAN Cytochrome c oxidase subunit 7A2, mitochondrial OS=Homo sapiens OX=9606 GN=COX7A2 PE=1 SV=1	1	2	2	2	27.7	9.3959	76698000	91670000	49661000	59873000	57651000	106930000	84172000	56373000	26748000	52543000	67110600	65353200	1.02689	0.913888
sp|O95336|6PGL_HUMAN	PGLS	sp|O95336|6PGL_HUMAN 6-phosphogluconolactonase OS=Homo sapiens OX=9606 GN=PGLS PE=1 SV=2	1	12	12	12	65.5	27.547	185330000	196460000	201290000	235120000	103840000	216840000	187160000	179310000	176930000	137980000	184408000	179644000	1.02652	0.854631
sp|O75390|CISY_HUMAN	CS	sp|O75390|CISY_HUMAN Citrate synthase, mitochondrial OS=Homo sapiens OX=9606 GN=CS PE=1 SV=2	1	16	16	16	44	51.712	271460000	245410000	376570000	493470000	451120000	319490000	224210000	390190000	471100000	386240000	367606000	358246000	1.02613	0.886765
sp|P11021|BIP_HUMAN	HSPA5	sp|P11021|BIP_HUMAN Endoplasmic reticulum chaperone BiP OS=Homo sapiens OX=9606 GN=HSPA5 PE=1 SV=2	1	34	33	33	50.2	72.332	675410000	858590000	645380000	606320000	1430700000	438080000	990280000	517300000	722070000	1442300000	843280000	822006000	1.02588	0.930948
sp|Q8NCW5|NNRE_HUMAN	NAXE	sp|Q8NCW5|NNRE_HUMAN NAD(P)H-hydrate epimerase OS=Homo sapiens OX=9606 GN=NAXE PE=1 SV=2	1	3	3	3	14.2	31.674	20410000	20839000	18281000	22386000	16921000	18324000		18175000	21629000	18981000	19767400	19277250	1.02543	0.718243
sp|O75223|GGCT_HUMAN	GGCT	sp|O75223|GGCT_HUMAN Gamma-glutamylcyclotransferase OS=Homo sapiens OX=9606 GN=GGCT PE=1 SV=1	1	5	5	5	27.1	21.007	14162000	18093000	38270000	25016000	24455000		26527000	29938000		13783000	23999200	23416000	1.02491	0.931872
sp|O95433|AHSA1_HUMAN	AHSA1	sp|O95433|AHSA1_HUMAN Activator of 90 kDa heat shock protein ATPase homolog 1 OS=Homo sapiens OX=9606 GN=AHSA1 PE=1 SV=1	1	9	9	9	35.8	38.274	15059000	21391000	24885000	24704000			26760000	19230000	17015000	21006000	21509750	21002750	1.02414	0.875506
sp|Q8NBX0|SCPDL_HUMAN	SCCPDH	sp|Q8NBX0|SCPDL_HUMAN Saccharopine dehydrogenase-like oxidoreductase OS=Homo sapiens OX=9606 GN=SCCPDH PE=1 SV=1	1	5	5	5	21.4	47.151	12191000		21498000	12776000	13207000			14961000	16224000	12549000	14918000	14578000	1.02332	0.906705
sp|Q9NX63|MIC19_HUMAN	CHCHD3	sp|Q9NX63|MIC19_HUMAN MICOS complex subunit MIC19 OS=Homo sapiens OX=9606 GN=CHCHD3 PE=1 SV=1	1	8	8	8	31.7	26.152	111960000	66873000	99618000	92386000	128780000	86705000	60890000	88528000	136970000	115840000	99923400	97786600	1.02185	0.90117
sp|P55084|ECHB_HUMAN	HADHB	sp|P55084|ECHB_HUMAN Trifunctional enzyme subunit beta, mitochondrial OS=Homo sapiens OX=9606 GN=HADHB PE=1 SV=3	1	20	20	20	50.4	51.294	173320000	75716000	269360000	339600000	627580000	156070000	213000000	247070000	434090000	403730000	297115200	290792000	1.02174	0.954964
sp|P62906|RL10A_HUMAN	RPL10A	sp|P62906|RL10A_HUMAN 60S ribosomal protein L10a OS=Homo sapiens OX=9606 GN=RPL10A PE=1 SV=2	1	9	9	9	37.3	24.831	661670000	410560000	465300000	608080000	440430000	480310000	703140000	490050000	371320000	487630000	517208000	506490000	1.02116	0.887305
sp|E9PAV3|NACAM_HUMAN;sp|Q13765|NACA_HUMAN;sp|Q9BZK3|NACP4_HUMAN	NACA	sp|E9PAV3|NACAM_HUMAN Nascent polypeptide-associated complex subunit alpha, muscle-specific form OS=Homo sapiens OX=9606 GN=NACA PE=1 SV=1;sp|Q13765|NACA_HUMAN Nascent polypeptide-associated complex subunit alpha OS=Homo sapiens OX=9606 GN=NACA PE=1 SV=1	3	4	4	4	2.6	205.42	271250000	319990000	211150000	238170000	192220000	229220000	368020000	217350000	152730000	240050000	246556000	241474000	1.02105	0.906174
sp|P51970|NDUA8_HUMAN	NDUFA8	sp|P51970|NDUA8_HUMAN NADH dehydrogenase [ubiquinone] 1 alpha subcomplex subunit 8 OS=Homo sapiens OX=9606 GN=NDUFA8 PE=1 SV=3	1	7	7	7	57.6	20.105	59378000	42861000	59329000	82140000	38215000	46411000	65811000	60445000	59202000	44259000	56384600	55225600	1.02099	0.898413
sp|P20933|ASPG_HUMAN	AGA	sp|P20933|ASPG_HUMAN N(4)-(beta-N-acetylglucosaminyl)-L-asparaginase OS=Homo sapiens OX=9606 GN=AGA PE=1 SV=2	1	4	4	4	21.7	37.208	136960000	100430000	46456000	85528000	27569000	68096000	133050000	73069000	79845000	34734000	79388600	77758800	1.02096	0.949806
sp|Q53EL6|PDCD4_HUMAN	PDCD4	sp|Q53EL6|PDCD4_HUMAN Programmed cell death protein 4 OS=Homo sapiens OX=9606 GN=PDCD4 PE=1 SV=2	1	14	14	14	40.9	51.735	127810000	79982000	202730000	133240000	188650000	138060000	84317000	154230000	91242000	250030000	146482400	143575800	1.02024	0.939573
sp|O75436|VP26A_HUMAN	VPS26A	sp|O75436|VP26A_HUMAN Vacuolar protein sorting-associated protein 26A OS=Homo sapiens OX=9606 GN=VPS26A PE=1 SV=2	1	6	6	5	22.6	38.169	26265000	33621000	40794000	31951000	26771000	36238000	33263000	24798000	31145000	30900000	31880400	31268800	1.01956	0.855272
sp|Q08257|QOR_HUMAN	CRYZ	sp|Q08257|QOR_HUMAN Quinone oxidoreductase OS=Homo sapiens OX=9606 GN=CRYZ PE=1 SV=1	1	13	13	13	57.8	35.206	127850000	95484000	159440000	161990000	149250000	97439000	87799000	153660000	187850000	153960000	138802800	136141600	1.01955	0.909109
sp|Q53T59|H1BP3_HUMAN	HS1BP3	sp|Q53T59|H1BP3_HUMAN HCLS1-binding protein 3 OS=Homo sapiens OX=9606 GN=HS1BP3 PE=1 SV=1	1	3	3	3	10.5	42.78	5963100	8401300	7764100	4210200	2859700		8613100	5361200	4744100	4215600	5839680	5733500	1.01852	0.944369
sp|P62277|RS13_HUMAN	RPS13	sp|P62277|RS13_HUMAN 40S ribosomal protein S13 OS=Homo sapiens OX=9606 GN=RPS13 PE=1 SV=2	1	8	8	8	47.7	17.222	948360000	779060000	703710000	717080000	411860000	864440000	1087500000	596130000	464990000	483360000	712014000	699284000	1.0182	0.933766
sp|Q9BQE5|APOL2_HUMAN	APOL2	sp|Q9BQE5|APOL2_HUMAN Apolipoprotein L2 OS=Homo sapiens OX=9606 GN=APOL2 PE=1 SV=1	1	10	10	10	35	37.092	33380000	72984000	46278000	62868000	53922000	46258000	32036000	69591000	78760000	38822000	53886400	53093400	1.01494	0.94572
sp|Q9BSH5|HDHD3_HUMAN	HDHD3	sp|Q9BSH5|HDHD3_HUMAN Haloacid dehalogenase-like hydrolase domain-containing protein 3 OS=Homo sapiens OX=9606 GN=HDHD3 PE=1 SV=1	1	5	5	5	22.7	28	21055000	17838000	10854000	14137000	13694000	17853000	20188000	12498000	14192000	11750000	15515600	15296200	1.01434	0.929384
sp|P30044|PRDX5_HUMAN	PRDX5	sp|P30044|PRDX5_HUMAN Peroxiredoxin-5, mitochondrial OS=Homo sapiens OX=9606 GN=PRDX5 PE=1 SV=4	1	9	9	9	55.6	22.086	343380000	315740000	337850000	555930000	310030000	439010000	337520000	402720000	389170000	270650000	372586000	367814000	1.01297	0.93267
sp|Q7L2H7|EIF3M_HUMAN	EIF3M	sp|Q7L2H7|EIF3M_HUMAN Eukaryotic translation initiation factor 3 subunit M OS=Homo sapiens OX=9606 GN=EIF3M PE=1 SV=1	1	7	7	7	28.9	42.502	5637900	5906600	9340800	7632500	15690000		9463900	8129300	6358900	10963000	8841560	8728775	1.01292	0.961482
sp|P20340|RAB6A_HUMAN;sp|Q9NRW1|RAB6B_HUMAN;sp|Q14964|RB39A_HUMAN	RAB6A	sp|P20340|RAB6A_HUMAN Ras-related protein Rab-6A OS=Homo sapiens OX=9606 GN=RAB6A PE=1 SV=3	3	9	9	8	46.6	23.593	275660000	320380000	220800000	286670000	118640000	316020000	289820000	218370000	215650000	166870000	244430000	241346000	1.01278	0.946426
sp|P35268|RL22_HUMAN	RPL22	sp|P35268|RL22_HUMAN 60S ribosomal protein L22 OS=Homo sapiens OX=9606 GN=RPL22 PE=1 SV=2	1	3	3	3	39.1	14.787	751090000	815510000	365560000	364340000	265420000	603720000	885540000	398300000	353630000	288460000	512384000	505930000	1.01276	0.96809
sp|Q9BRA2|TXD17_HUMAN	TXNDC17	sp|Q9BRA2|TXD17_HUMAN Thioredoxin domain-containing protein 17 OS=Homo sapiens OX=9606 GN=TXNDC17 PE=1 SV=1	1	5	5	5	43.9	13.941	89716000	148100000	66360000	74214000	64813000	84527000	122900000	98195000	71934000	60184000	88640600	87548000	1.01248	0.95541
sp|P07355|ANXA2_HUMAN;sp|A6NMY6|AXA2L_HUMAN	ANXA2	sp|P07355|ANXA2_HUMAN Annexin A2 OS=Homo sapiens OX=9606 GN=ANXA2 PE=1 SV=2;sp|A6NMY6|AXA2L_HUMAN Putative annexin A2-like protein OS=Homo sapiens OX=9606 GN=ANXA2P2 PE=5 SV=2	2	29	29	29	69.9	38.604	1711800000	2489900000	3304600000	2886200000	1676800000	2328800000	1979700000	2159400000	3267400000	2193800000	2413860000	2385820000	1.01175	0.944898
sp|P17655|CAN2_HUMAN	CAPN2	sp|P17655|CAN2_HUMAN Calpain-2 catalytic subunit OS=Homo sapiens OX=9606 GN=CAPN2 PE=1 SV=6	1	13	12	12	26.3	79.994	59948000	61829000	94423000	80894000	61036000	59217000	43654000	76151000	109840000	65496000	71626000	70871600	1.01064	0.955293
sp|P46108|CRK_HUMAN	CRK	sp|P46108|CRK_HUMAN Adapter molecule crk OS=Homo sapiens OX=9606 GN=CRK PE=1 SV=2	1	9	9	9	41.4	33.83	132370000	170050000	77612000	77204000	70676000	120110000	106900000	123630000	127450000	44722000	105582400	104562400	1.00975	0.968322
sp|O75190|DNJB6_HUMAN;sp|Q8WWF6|DNJB3_HUMAN;sp|Q8NHS0|DNJB8_HUMAN	DNAJB6	sp|O75190|DNJB6_HUMAN DnaJ homolog subfamily B member 6 OS=Homo sapiens OX=9606 GN=DNAJB6 PE=1 SV=2	3	3	3	2	10.4	36.087	20335000	17812000		11878000	20173000	21547000			16978000	13672000	17549500	17399000	1.00865	0.962178
sp|Q9UHB6|LIMA1_HUMAN	LIMA1	sp|Q9UHB6|LIMA1_HUMAN LIM domain and actin-binding protein 1 OS=Homo sapiens OX=9606 GN=LIMA1 PE=1 SV=1	1	8	8	8	12.1	85.225		28404000	52352000	23822000	22542000	22337000	21269000	32905000	55085000	26111000	31780000	31541400	1.00756	0.980348
sp|Q9NR12|PDLI7_HUMAN	PDLIM7	sp|Q9NR12|PDLI7_HUMAN PDZ and LIM domain protein 7 OS=Homo sapiens OX=9606 GN=PDLIM7 PE=1 SV=1	1	5	5	5	11.6	49.844	20490000	52923000	21793000	25310000	19600000	31946000	35322000	34918000	23598000	13395000	28023200	27835800	1.00673	0.980834
sp|P48047|ATPO_HUMAN	ATP5PO	sp|P48047|ATPO_HUMAN ATP synthase subunit O, mitochondrial OS=Homo sapiens OX=9606 GN=ATP5PO PE=1 SV=1	1	8	8	8	48.8	23.277	207390000	229040000	270040000	408260000	299720000	175060000	307990000	244500000	359840000	318440000	282890000	281166000	1.00613	0.972104
sp|Q9BUF5|TBB6_HUMAN	TUBB6	sp|Q9BUF5|TBB6_HUMAN Tubulin beta-6 chain OS=Homo sapiens OX=9606 GN=TUBB6 PE=1 SV=1	1	19	12	8	55.6	49.857	80854000	68985000	85584000	60624000	53484000	88127000	42771000	77359000	84922000	54460000	69906200	69527800	1.00544	0.972773
sp|P62913|RL11_HUMAN	RPL11	sp|P62913|RL11_HUMAN 60S ribosomal protein L11 OS=Homo sapiens OX=9606 GN=RPL11 PE=1 SV=2	1	8	8	8	32.6	20.252	3415300000	2478800000	2611600000	3311600000	1903300000	3156100000	2780200000	3454400000	2042700000	2217700000	2744120000	2730220000	1.00509	0.972301
sp|P22695|QCR2_HUMAN	UQCRC2	sp|P22695|QCR2_HUMAN Cytochrome b-c1 complex subunit 2, mitochondrial OS=Homo sapiens OX=9606 GN=UQCRC2 PE=1 SV=3	1	16	16	16	46.4	48.442	169400000	143500000	284310000	310040000	272990000	141160000	189590000	244400000	311730000	287390000	236048000	234854000	1.00508	0.979795
sp|P55036|PSMD4_HUMAN;sp|A2A3N6|PIPSL_HUMAN	PSMD4	sp|P55036|PSMD4_HUMAN 26S proteasome non-ATPase regulatory subunit 4 OS=Homo sapiens OX=9606 GN=PSMD4 PE=1 SV=1	2	7	7	7	33.2	40.736	45796000	35342000	17695000	69709000	40087000	47244000	40044000		31666000	47132000	41725800	41521500	1.00492	0.984413
sp|P01911|DRB_HUMAN	HLA-DRB1	sp|P01911|DRB_HUMAN HLA class II histocompatibility antigen, DRB1 beta chain OS=Homo sapiens OX=9606 GN=HLA-DRB1 PE=1 SV=2	1	11	8	2	46.6	29.966	143700000	259820000	84557000	91537000	113020000	182830000	197720000	97908000	123960000	87716000	138526800	138026800	1.00362	0.990085
sp|Q9P2R7|SUCB1_HUMAN	SUCLA2	sp|Q9P2R7|SUCB1_HUMAN Succinate--CoA ligase [ADP-forming] subunit beta, mitochondrial OS=Homo sapiens OX=9606 GN=SUCLA2 PE=1 SV=3	1	10	10	10	25.5	50.317	45486000	31896000	74324000	118410000	85161000			50501000	80968000	81016000	71055400	7.08283e+07	1.00321	0.991961
sp|Q5SRE7|PHYD1_HUMAN	PHYHD1	sp|Q5SRE7|PHYD1_HUMAN Phytanoyl-CoA dioxygenase domain-containing protein 1 OS=Homo sapiens OX=9606 GN=PHYHD1 PE=1 SV=2	1	4	4	4	19.2	32.41		18576000	22647000		15674000	19643000	13012000	28571000	18440000	14878000	1.89657e+07	18908800	1.00301	0.988792
sp|Q9Y2Q5|LTOR2_HUMAN	LAMTOR2	sp|Q9Y2Q5|LTOR2_HUMAN Ragulator complex protein LAMTOR2 OS=Homo sapiens OX=9606 GN=LAMTOR2 PE=1 SV=1	1	5	5	5	50.4	13.507	10500000	17272000	18383000	21827000	13959000	12562000	21704000	18894000	14330000	14224000	16388200	16342800	1.00278	0.986385
sp|P23381|SYWC_HUMAN	WARS1	sp|P23381|SYWC_HUMAN Tryptophan--tRNA ligase, cytoplasmic OS=Homo sapiens OX=9606 GN=WARS1 PE=1 SV=2	1	20	20	20	53.9	53.165	64492000	107180000	101130000	90560000	153450000	66176000	94382000	106680000	100170000	148220000	103362400	103125600	1.0023	0.990666
sp|P36404|ARL2_HUMAN	ARL2	sp|P36404|ARL2_HUMAN ADP-ribosylation factor-like protein 2 OS=Homo sapiens OX=9606 GN=ARL2 PE=1 SV=4	1	3	3	3	16.8	20.878	9458600	15465000	15224000	12761000	7219900		13229000	14190000	8623700		12025700	1.20142e+07	1.00095	0.996481
sp|P25786|PSA1_HUMAN	PSMA1	sp|P25786|PSA1_HUMAN Proteasome subunit alpha type-1 OS=Homo sapiens OX=9606 GN=PSMA1 PE=1 SV=1	1	17	17	17	74.9	29.555	457310000	522350000	616680000	537760000	326010000	430010000	606420000	547470000	441560000	433890000	492022000	491870000	1.00031	0.998058
sp|Q96IU4|ABHEB_HUMAN	ABHD14B	sp|Q96IU4|ABHEB_HUMAN Protein ABHD14B OS=Homo sapiens OX=9606 GN=ABHD14B PE=1 SV=1	1	9	9	9	51	22.345	679630000	580760000	773820000	956420000	378880000	946250000	376330000	826080000	823480000	399500000	673902000	674328000	0.999368	0.997849
sp|Q13347|EIF3I_HUMAN	EIF3I	sp|Q13347|EIF3I_HUMAN Eukaryotic translation initiation factor 3 subunit I OS=Homo sapiens OX=9606 GN=EIF3I PE=1 SV=1	1	9	9	9	32.3	36.501	63739000	54479000	101690000	94610000	69474000	60911000	86175000	75685000	72638000	90077000	76798400	77097200	0.996124	0.977939
sp|P50897|PPT1_HUMAN	PPT1	sp|P50897|PPT1_HUMAN Palmitoyl-protein thioesterase 1 OS=Homo sapiens OX=9606 GN=PPT1 PE=1 SV=1	1	9	9	9	35.9	34.193	85060000	78919000	67841000	104020000	74119000	108500000	132340000	44263000	49600000	76890000	81991800	82318600	0.99603	0.985983
sp|P38606|VATA_HUMAN	ATP6V1A	sp|P38606|VATA_HUMAN V-type proton ATPase catalytic subunit A OS=Homo sapiens OX=9606 GN=ATP6V1A PE=1 SV=2	1	20	20	20	38.2	68.303	71968000	105290000	195390000	95967000	126480000	61582000	156460000	158100000	101260000	120180000	119019000	119516400	0.995838	0.986122
sp|Q96KP4|CNDP2_HUMAN	CNDP2	sp|Q96KP4|CNDP2_HUMAN Cytosolic non-specific dipeptidase OS=Homo sapiens OX=9606 GN=CNDP2 PE=1 SV=2	1	23	23	23	65.1	52.878	215720000	294610000	364450000	355730000	436920000	264040000	388720000	276350000	337890000	408130000	333486000	335026000	0.995403	0.974684
sp|P68400|CSK21_HUMAN;sp|Q8NEV1|CSK23_HUMAN	CSNK2A1	sp|P68400|CSK21_HUMAN Casein kinase II subunit alpha OS=Homo sapiens OX=9606 GN=CSNK2A1 PE=1 SV=1;sp|Q8NEV1|CSK23_HUMAN Casein kinase II subunit alpha 3 OS=Homo sapiens OX=9606 GN=CSNK2A3 PE=1 SV=2	2	12	12	12	38.4	45.143	142140000	157520000	132390000	206670000	106880000	163010000	121620000	163500000	145260000	156480000	149120000	149974000	0.994306	0.963974
sp|Q15019|SEPT2_HUMAN	SEPTIN2	sp|Q15019|SEPT2_HUMAN Septin-2 OS=Homo sapiens OX=9606 GN=SEPTIN2 PE=1 SV=1	1	13	13	13	50.4	41.487	222830000	310700000	302090000	276840000	300880000	262820000	202350000	257140000	331100000	368630000	282668000	284408000	0.993882	0.959743
sp|P54577|SYYC_HUMAN	YARS1	sp|P54577|SYYC_HUMAN Tyrosine--tRNA ligase, cytoplasmic OS=Homo sapiens OX=9606 GN=YARS1 PE=1 SV=4	1	11	11	11	23.3	59.143	18724000	12743000	18890000	13440000	26755000			8388000	14821000	31534000	18110400	1.82477e+07	0.992478	0.982635
sp|Q9Y6H1|CHCH2_HUMAN;sp|Q5T1J5|CHCH9_HUMAN	CHCHD2	sp|Q9Y6H1|CHCH2_HUMAN Coiled-coil-helix-coiled-coil-helix domain-containing protein 2 OS=Homo sapiens OX=9606 GN=CHCHD2 PE=1 SV=1;sp|Q5T1J5|CHCH9_HUMAN Putative coiled-coil-helix-coiled-coil-helix domain-containing protein CHCHD2P9, mitochondrial OS=Homo s	2	3	3	3	31.1	15.512	75437000	66771000	50022000	70288000	30751000	69232000	52447000	54575000	60172000		58653800	59106500	0.992341	0.964571
sp|P09110|THIK_HUMAN	ACAA1	sp|P09110|THIK_HUMAN 3-ketoacyl-CoA thiolase, peroxisomal OS=Homo sapiens OX=9606 GN=ACAA1 PE=1 SV=2	1	11	11	11	46.9	44.292		6916500	11161000	9734000	16883000	9217600	8146900	11427000	14677000	12842000	11173625	11262100	0.992144	0.970129
sp|P60891|PRPS1_HUMAN	PRPS1	sp|P60891|PRPS1_HUMAN Ribose-phosphate pyrophosphokinase 1 OS=Homo sapiens OX=9606 GN=PRPS1 PE=1 SV=2	1	10	10	3	39	34.834	47347000	41967000	79653000	70796000	84754000	28358000	38882000	104250000	85795000	69808000	64903400	65418600	0.992125	0.975978
sp|P62993|GRB2_HUMAN	GRB2	sp|P62993|GRB2_HUMAN Growth factor receptor-bound protein 2 OS=Homo sapiens OX=9606 GN=GRB2 PE=1 SV=1	1	6	6	6	27.6	25.206	61360000	100290000	64594000	89981000	44836000	93873000	119840000	57028000	51713000	41506000	72212200	72792000	0.992035	0.974857
sp|O00170|AIP_HUMAN	AIP	sp|O00170|AIP_HUMAN AH receptor-interacting protein OS=Homo sapiens OX=9606 GN=AIP PE=1 SV=2	1	9	9	9	35.8	37.636	21744000	25734000	31186000	29138000	25959000		31525000	27946000	22013000	26503000	26752200	26996750	0.990942	0.925337
sp|P61225|RAP2B_HUMAN;sp|P10114|RAP2A_HUMAN	RAP2B	sp|P61225|RAP2B_HUMAN Ras-related protein Rap-2b OS=Homo sapiens OX=9606 GN=RAP2B PE=1 SV=1	2	3	3	2	16.9	20.504	13243000	16416000	19070000	14790000	5680700	13898000	23403000	13111000	12620000	6802700	13839940	13966940	0.990907	0.971929
sp|O75746|CMC1_HUMAN	SLC25A12	sp|O75746|CMC1_HUMAN Calcium-binding mitochondrial carrier protein Aralar1 OS=Homo sapiens OX=9606 GN=SLC25A12 PE=1 SV=2	1	9	5	5	17	74.761	12264000	9767900	22606000	17337000	14603000			16558000	15729000	14100000	15315580	1.54623e+07	0.990509	0.962519
sp|Q9UK76|JUPI1_HUMAN	JPT1	sp|Q9UK76|JUPI1_HUMAN Jupiter microtubule associated homolog 1 OS=Homo sapiens OX=9606 GN=JPT1 PE=1 SV=3	1	3	3	3	31.2	16.014	40050000	40464000	22450000	36981000	20813000	34283000	66639000	26377000	14715000	20311000	32151600	32465000	0.990347	0.976055
sp|P32321|DCTD_HUMAN	DCTD	sp|P32321|DCTD_HUMAN Deoxycytidylate deaminase OS=Homo sapiens OX=9606 GN=DCTD PE=1 SV=2	1	2	2	2	12.4	20.016	3798100	3845100		4797700	4709300			4273700	3634800	5080000	4287550	4329500	0.990311	0.932854
sp|Q9UH99|SUN2_HUMAN	SUN2	sp|Q9UH99|SUN2_HUMAN SUN domain-containing protein 2 OS=Homo sapiens OX=9606 GN=SUN2 PE=1 SV=3	1	10	10	10	20.9	80.31	28222000	22126000	27195000	18894000	35736000			24194000	34434000	21511000	26434600	26713000	0.989578	0.955592
sp|P56385|ATP5I_HUMAN	ATP5ME	sp|P56385|ATP5I_HUMAN ATP synthase subunit e, mitochondrial OS=Homo sapiens OX=9606 GN=ATP5ME PE=1 SV=2	1	3	3	3	50.7	7.9331	67568000	87143000	74061000	101140000	57149000	54925000	99455000	69384000	100830000	66863000	77412200	78291400	0.98877	0.943473
sp|C9JRZ8|AK1BF_HUMAN	AKR1B15	sp|C9JRZ8|AK1BF_HUMAN Aldo-keto reductase family 1 member B15 OS=Homo sapiens OX=9606 GN=AKR1B15 PE=1 SV=2	1	14	14	7	58.2	36.537	34725000	100770000	123410000	122240000	96507000	89110000	87354000	131560000	77869000	97220000	95530400	96622600	0.988696	0.954655
sp|P49585|PCY1A_HUMAN;sp|Q9Y5K3|PCY1B_HUMAN	PCYT1A	sp|P49585|PCY1A_HUMAN Choline-phosphate cytidylyltransferase A OS=Homo sapiens OX=9606 GN=PCYT1A PE=1 SV=2;sp|Q9Y5K3|PCY1B_HUMAN Choline-phosphate cytidylyltransferase B OS=Homo sapiens OX=9606 GN=PCYT1B PE=1 SV=1	2	5	5	5	18.3	41.731	13089000	16463000	13542000	13130000	15483000			13157000	12987000	17414000	14341400	1.45193e+07	0.987745	0.903045
sp|P61604|CH10_HUMAN	HSPE1	sp|P61604|CH10_HUMAN 10 kDa heat shock protein, mitochondrial OS=Homo sapiens OX=9606 GN=HSPE1 PE=1 SV=2	1	11	11	11	77.5	10.932	1090000000	860270000	542960000	978670000	955010000	945760000	1239100000	632590000	749780000	915490000	885382000	896544000	0.98755	0.937826
sp|P07686|HEXB_HUMAN	HEXB	sp|P07686|HEXB_HUMAN Beta-hexosaminidase subunit beta OS=Homo sapiens OX=9606 GN=HEXB PE=1 SV=3	1	11	11	11	23.6	63.111	63218000	48075000	47979000	61876000	34188000	35028000	84491000	37281000	39937000	61833000	51067200	51714000	0.987493	0.954078
sp|Q9UBQ5|EIF3K_HUMAN	EIF3K	sp|Q9UBQ5|EIF3K_HUMAN Eukaryotic translation initiation factor 3 subunit K OS=Homo sapiens OX=9606 GN=EIF3K PE=1 SV=1	1	4	4	4	19.3	25.059	13383000	14621000	21460000	21002000	26075000		20004000	16178000	16951000	25125000	19308200	19564500	0.9869	0.938498
sp|Q9UJ70|NAGK_HUMAN	NAGK	sp|Q9UJ70|NAGK_HUMAN N-acetyl-D-glucosamine kinase OS=Homo sapiens OX=9606 GN=NAGK PE=1 SV=4	1	16	16	16	52.3	37.375	105270000	156550000	121960000	150230000	80705000	127850000	161570000	129130000	109080000	95340000	122943000	124594000	0.986749	0.929099
sp|P83881|RL36A_HUMAN	RPL36A	sp|P83881|RL36A_HUMAN 60S ribosomal protein L36a OS=Homo sapiens OX=9606 GN=RPL36A PE=1 SV=2	1	5	2	2	33	12.441	134990000	29672000	49910000	82249000	52722000	88267000		85408000		39005000	69908600	7.08933e+07	0.98611	0.972141
sp|O14579|COPE_HUMAN	COPE	sp|O14579|COPE_HUMAN Coatomer subunit epsilon OS=Homo sapiens OX=9606 GN=COPE PE=1 SV=3	1	8	8	8	38.3	34.482	27231000	37149000	41252000	41060000	38831000	42650000	44718000	29515000	29161000	42202000	37104600	37649200	0.985535	0.902003
sp|P23588|IF4B_HUMAN	EIF4B	sp|P23588|IF4B_HUMAN Eukaryotic translation initiation factor 4B OS=Homo sapiens OX=9606 GN=EIF4B PE=1 SV=2	1	16	16	16	28.5	69.15	137000000	151850000	211400000	212010000	249670000	168060000	162790000	212110000	208290000	224910000	192386000	195232000	0.985422	0.909865
sp|P07339|CATD_HUMAN	CTSD	sp|P07339|CATD_HUMAN Cathepsin D OS=Homo sapiens OX=9606 GN=CTSD PE=1 SV=1	1	18	18	18	54.6	44.552	1192000000	1045800000	735830000	1170100000	642220000	1431900000	1523400000	659570000	637050000	606770000	957190000	971738000	0.985029	0.952387
sp|P41227|NAA10_HUMAN;sp|Q9BSU3|NAA11_HUMAN	NAA10	sp|P41227|NAA10_HUMAN N-alpha-acetyltransferase 10 OS=Homo sapiens OX=9606 GN=NAA10 PE=1 SV=1	2	7	7	7	37.4	26.458	27304000	24982000	33505000	39686000	23731000	44081000	33955000	28457000		15004000	29841600	30374250	0.982464	0.935038
sp|Q15005|SPCS2_HUMAN	SPCS2	sp|Q15005|SPCS2_HUMAN Signal peptidase complex subunit 2 OS=Homo sapiens OX=9606 GN=SPCS2 PE=1 SV=3	1	7	7	7	37.6	25.003	50702000	36995000	76843000	50715000	46757000	53197000	58001000	62409000	53937000	39430000	52402400	53394800	0.981414	0.899974
sp|P80297|MT1X_HUMAN;sp|P02795|MT2_HUMAN;sp|P13640|MT1G_HUMAN;sp|Q8N339|MT1M_HUMAN;sp|P04731|MT1A_HUMAN	MT1X	sp|P80297|MT1X_HUMAN Metallothionein-1X OS=Homo sapiens OX=9606 GN=MT1X PE=1 SV=1;sp|P02795|MT2_HUMAN Metallothionein-2 OS=Homo sapiens OX=9606 GN=MT2A PE=1 SV=1;sp|P13640|MT1G_HUMAN Metallothionein-1G OS=Homo sapiens OX=9606 GN=MT1G PE=1 SV=2;sp|Q8N339|MT	5	3	3	0	34.4	6.0683	287980000	289160000	620710000	241280000	133060000	318540000	199940000	497020000	385690000	201360000	314438000	320510000	0.981055	0.95278
sp|Q9NWV4|CZIB_HUMAN	CZIB	sp|Q9NWV4|CZIB_HUMAN CXXC motif containing zinc binding protein OS=Homo sapiens OX=9606 GN=CZIB PE=1 SV=1	1	5	5	5	36.9	18.048	43829000	44077000	53208000	48774000	37690000		35327000	64207000	46902000	39210000	45515600	46411500	0.980697	0.891806
sp|O94760|DDAH1_HUMAN	DDAH1	sp|O94760|DDAH1_HUMAN N(G),N(G)-dimethylarginine dimethylaminohydrolase 1 OS=Homo sapiens OX=9606 GN=DDAH1 PE=1 SV=3	1	7	7	7	31.2	31.121	51130000	82681000	33417000	30231000	67713000	47542000	57265000	52166000	48355000	65112000	53034400	54088000	0.980521	0.922696
sp|Q9NTK5|OLA1_HUMAN	OLA1	sp|Q9NTK5|OLA1_HUMAN Obg-like ATPase 1 OS=Homo sapiens OX=9606 GN=OLA1 PE=1 SV=2	1	8	8	8	23.7	44.743	37113000	37374000	48128000	48069000	56349000	34150000	38304000	46297000	36832000	76192000	45406600	46355000	0.979541	0.914415
sp|O94903|PLPHP_HUMAN	PLPBP	sp|O94903|PLPHP_HUMAN Pyridoxal phosphate homeostasis protein OS=Homo sapiens OX=9606 GN=PLPBP PE=1 SV=1	1	8	8	8	33.5	30.344	63856000	35214000	43280000	46491000	56939000	64508000	46247000	40383000	47190000	52787000	49156000	50223000	0.978755	0.873692
sp|P47755|CAZA2_HUMAN	CAPZA2	sp|P47755|CAZA2_HUMAN F-actin-capping protein subunit alpha-2 OS=Homo sapiens OX=9606 GN=CAPZA2 PE=1 SV=3	1	12	10	10	69.2	32.949	73436000	88133000	101710000	99553000	117210000	71510000	102070000	106830000	95043000	115090000	96008400	98108600	0.978593	0.845
sp|P21912|SDHB_HUMAN	SDHB	sp|P21912|SDHB_HUMAN Succinate dehydrogenase [ubiquinone] iron-sulfur subunit, mitochondrial OS=Homo sapiens OX=9606 GN=SDHB PE=1 SV=3	1	5	5	5	18.9	31.629	14642000	12447000	47225000	43653000	60202000		9469500	44354000	58564000	33443000	35633800	36457625	0.977403	0.954869
sp|P04632|CPNS1_HUMAN;sp|Q96L46|CPNS2_HUMAN	CAPNS1	sp|P04632|CPNS1_HUMAN Calpain small subunit 1 OS=Homo sapiens OX=9606 GN=CAPNS1 PE=1 SV=1	2	8	8	8	44.8	28.315	340760000	285550000	511230000	363870000	168780000	349760000	301890000	499700000	353540000	204900000	334038000	341958000	0.976839	0.916619
sp|P55145|MANF_HUMAN	MANF	sp|P55145|MANF_HUMAN Mesencephalic astrocyte-derived neurotrophic factor OS=Homo sapiens OX=9606 GN=MANF PE=1 SV=3	1	7	7	7	41.8	20.7	38689000	52085000	19426000	28430000	30956000	37675000	42244000	37591000	22788000	33328000	33917200	34725200	0.976732	0.902673
sp|P62861|RS30_HUMAN	FAU	sp|P62861|RS30_HUMAN 40S ribosomal protein S30 OS=Homo sapiens OX=9606 GN=FAU PE=1 SV=1	1	2	2	2	18.6	6.6478	213320000	182970000	122220000	158080000	66631000	237110000	199510000	116590000	103800000	104460000	148644200	152294000	0.976035	0.924976
sp|Q9Y6M9|NDUB9_HUMAN	NDUFB9	sp|Q9Y6M9|NDUB9_HUMAN NADH dehydrogenase [ubiquinone] 1 beta subcomplex subunit 9 OS=Homo sapiens OX=9606 GN=NDUFB9 PE=1 SV=3	1	4	4	4	21.8	21.831	14759000	15728000	17622000	17524000	15479000	17174000	13298000	16073000	19505000	17085000	16222400	16627000	0.975666	0.735592
sp|P60660|MYL6_HUMAN;sp|P14649|MYL6B_HUMAN	MYL6	sp|P60660|MYL6_HUMAN Myosin light polypeptide 6 OS=Homo sapiens OX=9606 GN=MYL6 PE=1 SV=2	2	9	9	9	60.3	16.93	2058600000	2262500000	1887500000	2314700000	1360000000	1827100000	2211300000	2370300000	2087700000	1637200000	1976660000	2026720000	0.9753	0.823026
sp|P14618|KPYM_HUMAN	PKM	sp|P14618|KPYM_HUMAN Pyruvate kinase PKM OS=Homo sapiens OX=9606 GN=PKM PE=1 SV=4	1	42	42	41	78.5	57.936	1785700000	2426700000	3294600000	2660800000	3085400000	1478000000	2798200000	3738200000	2409500000	3167000000	2650640000	2718180000	0.975152	0.887581
sp|P52565|GDIR1_HUMAN	ARHGDIA	sp|P52565|GDIR1_HUMAN Rho GDP-dissociation inhibitor 1 OS=Homo sapiens OX=9606 GN=ARHGDIA PE=1 SV=3	1	8	8	8	38.7	23.207	248190000	391500000	312830000	347410000	198360000	349960000	369950000	272560000	338920000	205380000	299658000	307354000	0.97496	0.871008
sp|Q01813|PFKAP_HUMAN	PFKP	sp|Q01813|PFKAP_HUMAN ATP-dependent 6-phosphofructokinase, platelet type OS=Homo sapiens OX=9606 GN=PFKP PE=1 SV=2	1	10	8	8	17.9	85.595	9321800		19443000	8241900	16995000			13158000	9061500	19382000	13500425	1.38672e+07	0.973553	0.932791
sp|Q16851|UGPA_HUMAN	UGP2	sp|Q16851|UGPA_HUMAN UTP--glucose-1-phosphate uridylyltransferase OS=Homo sapiens OX=9606 GN=UGP2 PE=1 SV=5	1	21	21	21	46.3	56.94	255880000	270950000	329720000	333100000	243940000	214200000	198360000	238620000	478850000	342720000	286718000	294550000	0.97341	0.891744
sp|P67812|SC11A_HUMAN;sp|P0C7V7|SC11B_HUMAN	SEC11A	sp|P67812|SC11A_HUMAN Signal peptidase complex catalytic subunit SEC11A OS=Homo sapiens OX=9606 GN=SEC11A PE=1 SV=1	2	4	4	4	20.7	20.625	37213000	43320000	30827000	38589000	30203000	49186000	44367000	29568000	33905000	28195000	36030400	37044200	0.972633	0.839104
sp|P60983|GMFB_HUMAN	GMFB	sp|P60983|GMFB_HUMAN Glia maturation factor beta OS=Homo sapiens OX=9606 GN=GMFB PE=1 SV=2	1	4	4	3	41.5	16.713	76430000	114650000	71361000	87401000	56579000	81236000	102960000	99346000	75150000	59229000	81284200	83584200	0.972483	0.859734
sp|Q9NVS9|PNPO_HUMAN	PNPO	sp|Q9NVS9|PNPO_HUMAN Pyridoxine-5-phosphate oxidase OS=Homo sapiens OX=9606 GN=PNPO PE=1 SV=1	1	5	5	5	24.5	29.988	37522000	47164000	49314000	31512000	26898000	46047000	51690000	11133000	49228000	39810000	38482000	39581600	0.972219	0.901017
sp|Q6XQN6|PNCB_HUMAN	NAPRT	sp|Q6XQN6|PNCB_HUMAN Nicotinate phosphoribosyltransferase OS=Homo sapiens OX=9606 GN=NAPRT PE=1 SV=2	1	8	8	8	19.3	57.578	34493000	33532000	29167000	17863000	24905000	42942000		32464000	19502000	20273000	27992000	28795250	0.972105	0.897182
sp|P25789|PSA4_HUMAN	PSMA4	sp|P25789|PSA4_HUMAN Proteasome subunit alpha type-4 OS=Homo sapiens OX=9606 GN=PSMA4 PE=1 SV=1	1	9	9	9	45.2	29.483	95428000	73804000	168930000	169430000	145430000	80487000	179850000	123140000	138170000	150130000	130604400	134355400	0.972082	0.886761
sp|P50579|MAP2_HUMAN	METAP2	sp|P50579|MAP2_HUMAN Methionine aminopeptidase 2 OS=Homo sapiens OX=9606 GN=METAP2 PE=1 SV=1	1	4	4	4	11.7	52.891	24567000	11427000	27155000	25978000	18835000		18481000		19068000	29092000	21592400	2.22137e+07	0.972032	0.897633
sp|Q96D15|RCN3_HUMAN	RCN3	sp|Q96D15|RCN3_HUMAN Reticulocalbin-3 OS=Homo sapiens OX=9606 GN=RCN3 PE=1 SV=1	1	9	9	9	39.6	37.493	147490000	187680000	56746000	72598000	66908000	94140000	202610000	55499000	57888000	136610000	106284400	109349400	0.971971	0.937482
sp|Q12907|LMAN2_HUMAN	LMAN2	sp|Q12907|LMAN2_HUMAN Vesicular integral-membrane protein VIP36 OS=Homo sapiens OX=9606 GN=LMAN2 PE=1 SV=1	1	11	11	11	44.7	40.228	57429000	24265000	47373000	53386000	71843000	59876000	49742000	36570000	42531000	73201000	50859200	52384000	0.970892	0.884093
sp|P52209|6PGD_HUMAN	PGD	sp|P52209|6PGD_HUMAN 6-phosphogluconate dehydrogenase, decarboxylating OS=Homo sapiens OX=9606 GN=PGD PE=1 SV=3	1	15	15	15	39.1	53.139	68184000	96739000	133100000	70582000	145930000	107170000	72994000	89728000	129810000	130380000	102907000	106016400	0.970671	0.876965
sp|Q15084|PDIA6_HUMAN	PDIA6	sp|Q15084|PDIA6_HUMAN Protein disulfide-isomerase A6 OS=Homo sapiens OX=9606 GN=PDIA6 PE=1 SV=1	1	15	15	15	44.8	48.121	403230000	355860000	293990000	254700000	533820000	341150000	450860000	272650000	257010000	577940000	368320000	379922000	0.969462	0.884434
sp|P40939|ECHA_HUMAN	HADHA	sp|P40939|ECHA_HUMAN Trifunctional enzyme subunit alpha, mitochondrial OS=Homo sapiens OX=9606 GN=HADHA PE=1 SV=2	1	28	28	28	48.8	82.999	91666000	85218000	245630000	213250000	645220000	49475000	120010000	218160000	461000000	473090000	256196800	264347000	0.969169	0.953114
sp|O15143|ARC1B_HUMAN	ARPC1B	sp|O15143|ARC1B_HUMAN Actin-related protein 2/3 complex subunit 1B OS=Homo sapiens OX=9606 GN=ARPC1B PE=1 SV=3	1	14	14	13	42.5	40.949	116610000	194590000	252880000	122910000	121270000	114390000	220910000	227340000	109650000	162570000	161652000	166972000	0.968138	0.888847
sp|P18077|RL35A_HUMAN	RPL35A	sp|P18077|RL35A_HUMAN 60S ribosomal protein L35a OS=Homo sapiens OX=9606 GN=RPL35A PE=1 SV=2	1	6	6	6	46.4	12.538	1613600000	1104600000	817210000	934610000	449400000	1362200000	1411300000	1146000000	638540000	525870000	983884000	1016782000	0.967645	0.904204
sp|P40121|CAPG_HUMAN	CAPG	sp|P40121|CAPG_HUMAN Macrophage-capping protein OS=Homo sapiens OX=9606 GN=CAPG PE=1 SV=2	1	13	13	13	53.4	38.498	260610000	494280000	491360000	510330000	292500000	331280000	466380000	606830000	390260000	323300000	409816000	423610000	0.967437	0.860184
sp|Q9BR76|COR1B_HUMAN;sp|A9Z1Z3|FR1L4_HUMAN	CORO1B	sp|Q9BR76|COR1B_HUMAN Coronin-1B OS=Homo sapiens OX=9606 GN=CORO1B PE=1 SV=1	2	14	14	14	32.3	54.234	118990000	94480000	213530000	144790000	148470000	100170000	202900000	172210000	144790000	124590000	144052000	148932000	0.967233	0.860089
sp|P50453|SPB9_HUMAN	SERPINB9	sp|P50453|SPB9_HUMAN Serpin B9 OS=Homo sapiens OX=9606 GN=SERPINB9 PE=1 SV=1	1	9	8	7	28.5	42.403	16594000	32317000	16289000	11663000	13708000		18990000	18020000	16965000	21074000	18114200	18762250	0.96546	0.882401
sp|P08758|ANXA5_HUMAN	ANXA5	sp|P08758|ANXA5_HUMAN Annexin A5 OS=Homo sapiens OX=9606 GN=ANXA5 PE=1 SV=2	1	24	24	24	77.5	35.936	3836400000	3705300000	3578100000	4595800000	2374500000	3818200000	3231000000	3686300000	5168500000	2844500000	3618020000	3749700000	0.964883	0.810887
sp|P09496|CLCA_HUMAN	CLTA	sp|P09496|CLCA_HUMAN Clathrin light chain A OS=Homo sapiens OX=9606 GN=CLTA PE=1 SV=1	1	4	4	4	13.3	27.076	131510000	158090000	202920000	180810000	124160000	185220000	180920000	182560000	112810000		159498000	165377500	0.964448	0.8037
sp|P84077|ARF1_HUMAN;sp|P61204|ARF3_HUMAN	ARF1	sp|P84077|ARF1_HUMAN ADP-ribosylation factor 1 OS=Homo sapiens OX=9606 GN=ARF1 PE=1 SV=2;sp|P61204|ARF3_HUMAN ADP-ribosylation factor 3 OS=Homo sapiens OX=9606 GN=ARF3 PE=1 SV=2	2	10	6	5	58.6	20.697	368820000	316930000	349160000	357460000	261710000	368690000	385810000	317990000	369950000	272910000	330816000	343070000	0.964281	0.678302
sp|P43897|EFTS_HUMAN	TSFM	sp|P43897|EFTS_HUMAN Elongation factor Ts, mitochondrial OS=Homo sapiens OX=9606 GN=TSFM PE=1 SV=2	1	2	2	2	9.2	35.39	18194000		19110000		11425000			17637000	15543000	17365000	16243000	1.68483e+07	0.964072	0.821355
sp|P51148|RAB5C_HUMAN	RAB5C	sp|P51148|RAB5C_HUMAN Ras-related protein Rab-5C OS=Homo sapiens OX=9606 GN=RAB5C PE=1 SV=2	1	9	9	6	58.8	23.482	234760000	241550000	265550000	270160000	172740000	271310000	250920000	255180000	250290000	201610000	236952000	245862000	0.96376	0.682328
sp|P08237|PFKAM_HUMAN	PFKM	sp|P08237|PFKAM_HUMAN ATP-dependent 6-phosphofructokinase, muscle type OS=Homo sapiens OX=9606 GN=PFKM PE=1 SV=2	1	8	7	7	12.7	85.182	44290000		74022000	61077000	96383000			67295000	54930000	92588000	68943000	7.16043e+07	0.962833	0.874157
sp|P18085|ARF4_HUMAN	ARF4	sp|P18085|ARF4_HUMAN ADP-ribosylation factor 4 OS=Homo sapiens OX=9606 GN=ARF4 PE=1 SV=3	1	10	10	6	64.4	20.511	415090000	396630000	327370000	390560000	241300000	448660000	463940000	313160000	321310000	293840000	354190000	368182000	0.961997	0.779502
sp|P23284|PPIB_HUMAN	PPIB	sp|P23284|PPIB_HUMAN Peptidyl-prolyl cis-trans isomerase B OS=Homo sapiens OX=9606 GN=PPIB PE=1 SV=2	1	12	12	12	52.3	23.742	987680000	984330000	591340000	826300000	1104000000	1000900000	1263400000	566090000	770140000	1071400000	898730000	934386000	0.96184	0.818316
sp|P68366|TBA4A_HUMAN	TUBA4A	sp|P68366|TBA4A_HUMAN Tubulin alpha-4A chain OS=Homo sapiens OX=9606 GN=TUBA4A PE=1 SV=1	1	21	3	3	56	49.924			76224000	19040000	7826000	25278000		70541000	26641000	20560000	3.43633e+07	35755000	0.961078	0.953001
sp|Q92734|TFG_HUMAN	TFG	sp|Q92734|TFG_HUMAN Protein TFG OS=Homo sapiens OX=9606 GN=TFG PE=1 SV=2	1	9	9	9	30	43.447	264010000	268090000	249590000	220190000	165240000	247790000	340850000	204680000	240210000	181400000	233424000	242986000	0.960648	0.780881
sp|Q3LXA3|TKFC_HUMAN	TKFC	sp|Q3LXA3|TKFC_HUMAN Triokinase/FMN cyclase OS=Homo sapiens OX=9606 GN=TKFC PE=1 SV=2	1	17	17	17	39	58.946	55002000	72398000	107980000	69130000	87027000	52346000	94720000	88440000	65310000	106810000	78307400	81525200	0.96053	0.816345
sp|Q04760|LGUL_HUMAN	GLO1	sp|Q04760|LGUL_HUMAN Lactoylglutathione lyase OS=Homo sapiens OX=9606 GN=GLO1 PE=1 SV=4	1	7	7	7	31.5	20.777	196540000	224840000	184710000	176360000	112550000	204270000	136240000	226490000	213440000	153620000	179000000	186812000	0.958183	0.768073
sp|P36507|MP2K2_HUMAN	MAP2K2	sp|P36507|MP2K2_HUMAN Dual specificity mitogen-activated protein kinase kinase 2 OS=Homo sapiens OX=9606 GN=MAP2K2 PE=1 SV=1	1	5	5	3	18.8	44.424	11003000	9346300	18583000	21385000	10799000			14801000	14796000	14975000	14223260	1.48573e+07	0.957323	0.850111
sp|P27797|CALR_HUMAN	CALR	sp|P27797|CALR_HUMAN Calreticulin OS=Homo sapiens OX=9606 GN=CALR PE=1 SV=1	1	22	22	22	52.3	48.141	806880000	878780000	578330000	811010000	1172000000	570290000	942070000	769390000	890850000	1264500000	849400000	887420000	0.957157	0.804464
sp|Q15435|PP1R7_HUMAN	PPP1R7	sp|Q15435|PP1R7_HUMAN Protein phosphatase 1 regulatory subunit 7 OS=Homo sapiens OX=9606 GN=PPP1R7 PE=1 SV=1	1	8	8	8	28.9	41.564	18783000	24793000	37343000	39911000	42928000	29068000	41787000	32312000	30382000	37715000	32751600	34252800	0.956173	0.781704
sp|Q15185|TEBP_HUMAN	PTGES3	sp|Q15185|TEBP_HUMAN Prostaglandin E synthase 3 OS=Homo sapiens OX=9606 GN=PTGES3 PE=1 SV=1	1	7	7	7	46.2	18.697	122820000	94624000	203670000	260190000	196550000	206800000	191040000	156550000	158650000	205160000	175570800	183640000	0.95606	0.805681
sp|O14933|UB2L6_HUMAN	UBE2L6	sp|O14933|UB2L6_HUMAN Ubiquitin/ISG15-conjugating enzyme E2 L6 OS=Homo sapiens OX=9606 GN=UBE2L6 PE=1 SV=4	1	2	2	2	21.6	17.769		2893800	3086900	3126400			3053800	3587100		2886800	3035700	3175900	0.955855	0.563774
sp|P68036|UB2L3_HUMAN;sp|A0A1B0GUS4|UB2L5_HUMAN	UBE2L3	sp|P68036|UB2L3_HUMAN Ubiquitin-conjugating enzyme E2 L3 OS=Homo sapiens OX=9606 GN=UBE2L3 PE=1 SV=1;sp|A0A1B0GUS4|UB2L5_HUMAN Ubiquitin-conjugating enzyme E2 L5 OS=Homo sapiens OX=9606 GN=UBE2L5 PE=2 SV=1	2	7	7	7	63.6	17.861	63694000	64118000	110360000	103100000	58127000	117620000	129790000	74215000	48687000	47802000	79879800	83622800	0.955239	0.859053
sp|Q9NTX5|ECHD1_HUMAN	ECHDC1	sp|Q9NTX5|ECHD1_HUMAN Ethylmalonyl-CoA decarboxylase OS=Homo sapiens OX=9606 GN=ECHDC1 PE=1 SV=2	1	6	6	6	22.8	33.698	30413000	12704000	42284000	51838000	27181000	36815000	27933000	28948000	45402000	33219000	32884000	34463400	0.954172	0.836187
sp|Q9UNS2|CSN3_HUMAN	COPS3	sp|Q9UNS2|CSN3_HUMAN COP9 signalosome complex subunit 3 OS=Homo sapiens OX=9606 GN=COPS3 PE=1 SV=3	1	3	3	3	10.6	47.873	5697600		8620300	5645500	8808000			9029700	7486200	6129600	7192850	7548500	0.952885	0.788143
sp|P60709|ACTB_HUMAN;sp|A5A3E0|POTEF_HUMAN	ACTB	sp|P60709|ACTB_HUMAN Actin, cytoplasmic 1 OS=Homo sapiens OX=9606 GN=ACTB PE=1 SV=1	2	29	29	1	79.5	41.736	33832000000	47267000000	45301000000	41878000000	28690000000	32815000000	54377000000	45507000000	40649000000	33510000000	39393600000	41371600000	0.952189	0.720698
sp|P14927|QCR7_HUMAN	UQCRB	sp|P14927|QCR7_HUMAN Cytochrome b-c1 complex subunit 7 OS=Homo sapiens OX=9606 GN=UQCRB PE=1 SV=2	1	5	5	5	36.9	13.53	74550000	80521000	55813000	72966000	46263000	55343000	88280000	68737000	87115000	47267000	66022600	69348400	0.952042	0.758435
sp|Q15843|NEDD8_HUMAN	NEDD8	sp|Q15843|NEDD8_HUMAN NEDD8 OS=Homo sapiens OX=9606 GN=NEDD8 PE=1 SV=1	1	3	3	3	28.4	9.0714	54791000	47722000	23799000	60956000	22958000	53831000	47388000	35477000	40195000		42045200	44222750	0.95076	0.827686
sp|P14543|NID1_HUMAN	NID1	sp|P14543|NID1_HUMAN Nidogen-1 OS=Homo sapiens OX=9606 GN=NID1 PE=1 SV=3	1	12	12	12	11	136.38	77314000	18566000	20347000	67866000	21004000	110360000	38371000	25692000	31005000	10387000	41019400	43163000	0.950337	0.923813
sp|O60504|VINEX_HUMAN	SORBS3	sp|O60504|VINEX_HUMAN Vinexin OS=Homo sapiens OX=9606 GN=SORBS3 PE=1 SV=2	1	5	5	5	9.8	75.34	33458000	40653000	34739000	23796000	18336000	23207000		47846000	24277000		30196400	3.17767e+07	0.95027	0.848911
sp|P06756|ITAV_HUMAN	ITGAV	sp|P06756|ITAV_HUMAN Integrin alpha-V OS=Homo sapiens OX=9606 GN=ITGAV PE=1 SV=2	1	12	12	12	12.3	116.04	23058000	26565000	13841000	25550000	25915000	18819000	30150000	13981000	26459000	31678000	22985800	24217400	0.949144	0.773229
sp|P17612|KAPCA_HUMAN	PRKACA	sp|P17612|KAPCA_HUMAN cAMP-dependent protein kinase catalytic subunit alpha OS=Homo sapiens OX=9606 GN=PRKACA PE=1 SV=2	1	5	5	2	14	40.589	23656000	31998000	47983000	32138000	29850000	37986000	28124000	31833000	34715000	41854000	33125000	34902400	0.949075	0.713548
sp|P13861|KAP2_HUMAN	PRKAR2A	sp|P13861|KAP2_HUMAN cAMP-dependent protein kinase type II-alpha regulatory subunit OS=Homo sapiens OX=9606 GN=PRKAR2A PE=1 SV=2	1	15	15	13	50	45.518	142720000	94075000	161210000	171390000	170880000	175580000	111040000	156400000	188160000	149330000	148055000	156102000	0.94845	0.691818
sp|O15511|ARPC5_HUMAN	ARPC5	sp|O15511|ARPC5_HUMAN Actin-related protein 2/3 complex subunit 5 OS=Homo sapiens OX=9606 GN=ARPC5 PE=1 SV=3	1	6	6	5	43.7	16.32	166920000	230450000	203210000	209820000	111750000	129440000	403350000	148140000	143220000	148310000	184430000	194492000	0.948265	0.862679
sp|P48637|GSHB_HUMAN	GSS	sp|P48637|GSHB_HUMAN Glutathione synthetase OS=Homo sapiens OX=9606 GN=GSS PE=1 SV=1	1	15	15	15	35.9	52.384	199900000	231730000	254930000	266230000	170980000	196000000	297120000	269400000	219250000	203890000	224754000	237132000	0.947801	0.651749
sp|O00182|LEG9_HUMAN;sp|Q6DKI2|LEG9C_HUMAN;sp|Q3B8N2|LEG9B_HUMAN	LGALS9	sp|O00182|LEG9_HUMAN Galectin-9 OS=Homo sapiens OX=9606 GN=LGALS9 PE=1 SV=2;sp|Q6DKI2|LEG9C_HUMAN Galectin-9C OS=Homo sapiens OX=9606 GN=LGALS9C PE=1 SV=2;sp|Q3B8N2|LEG9B_HUMAN Galectin-9B OS=Homo sapiens OX=9606 GN=LGALS9B PE=1 SV=3	3	4	4	4	13.5	39.518	13130000	49625000	17844000	10611000		33411000	34784000	30230000	11504000	10413000	22802500	24068400	0.947404	0.903289
sp|P22307|NLTP_HUMAN	SCP2	sp|P22307|NLTP_HUMAN Non-specific lipid-transfer protein OS=Homo sapiens OX=9606 GN=SCP2 PE=1 SV=2	1	20	20	20	40.4	58.993	7861600	34167000	26716000	45199000	35726000	6537400	23894000	41445000	26602000	59579000	29933920	31611480	0.946932	0.881449
sp|P22061|PIMT_HUMAN	PCMT1	sp|P22061|PIMT_HUMAN Protein-L-isoaspartate(D-aspartate) O-methyltransferase OS=Homo sapiens OX=9606 GN=PCMT1 PE=1 SV=4	1	7	7	7	41.9	24.636	132720000	125590000	112680000	148150000	93090000	126970000	111730000	213330000	87785000	107020000	122446000	129367000	0.946501	0.778598
sp|P59998|ARPC4_HUMAN	ARPC4	sp|P59998|ARPC4_HUMAN Actin-related protein 2/3 complex subunit 4 OS=Homo sapiens OX=9606 GN=ARPC4 PE=1 SV=3	1	9	9	9	60.1	19.667	342020000	397190000	407480000	421900000	216370000	425060000	626780000	329680000	290620000	214870000	356992000	377402000	0.94592	0.805848
sp|Q8NBJ7|SUMF2_HUMAN	SUMF2	sp|Q8NBJ7|SUMF2_HUMAN Inactive C-alpha-formylglycine-generating enzyme 2 OS=Homo sapiens OX=9606 GN=SUMF2 PE=1 SV=2	1	7	7	7	28.9	33.843	33641000	33993000	33418000				39245000	41141000	36530000	25578000	33684000	35623500	0.945556	0.657601
sp|P30084|ECHM_HUMAN	ECHS1	sp|P30084|ECHM_HUMAN Enoyl-CoA hydratase, mitochondrial OS=Homo sapiens OX=9606 GN=ECHS1 PE=1 SV=4	1	12	12	12	45.5	31.387	59270000	66397000	65720000	111400000	286760000	55041000	76838000	107740000	134680000	249610000	117909400	124781800	0.944925	0.903645
sp|Q96I99|SUCB2_HUMAN	SUCLG2	sp|Q96I99|SUCB2_HUMAN Succinate--CoA ligase [GDP-forming] subunit beta, mitochondrial OS=Homo sapiens OX=9606 GN=SUCLG2 PE=1 SV=2	1	11	11	11	26.6	46.51	85933000	60079000	101950000	71822000	161080000	57548000	62079000	111690000	92856000	184970000	96172800	101828600	0.944458	0.850487
sp|P51571|SSRD_HUMAN	SSR4	sp|P51571|SSRD_HUMAN Translocon-associated protein subunit delta OS=Homo sapiens OX=9606 GN=SSR4 PE=1 SV=1	1	5	5	5	36.4	18.998	141800000	156960000	139110000	141420000	125650000	155270000	189070000	153810000	120050000	128480000	140988000	149336000	0.944099	0.541142
sp|O14818|PSA7_HUMAN;sp|Q8TAA3|PSMA8_HUMAN	PSMA7	sp|O14818|PSA7_HUMAN Proteasome subunit alpha type-7 OS=Homo sapiens OX=9606 GN=PSMA7 PE=1 SV=1	2	13	13	13	63.3	27.887	166610000	158970000	143210000	204690000	158170000	128940000	207820000	161470000	162980000	219940000	166330000	176230000	0.943823	0.626705
sp|Q9HAB8|PPCS_HUMAN	PPCS	sp|Q9HAB8|PPCS_HUMAN Phosphopantothenate--cysteine ligase OS=Homo sapiens OX=9606 GN=PPCS PE=1 SV=2	1	7	7	7	22.2	34.005	60525000	51433000	36418000	32754000	28725000	44685000	67531000	39078000	33610000	37451000	41971000	44471000	0.943784	0.776764
sp|P98160|PGBM_HUMAN	HSPG2	sp|P98160|PGBM_HUMAN Basement membrane-specific heparan sulfate proteoglycan core protein OS=Homo sapiens OX=9606 GN=HSPG2 PE=1 SV=4	1	47	47	47	14.6	468.83	545220000	445340000	305450000	180580000	269610000	458820000	422940000	286060000	460660000	222080000	349240000	370112000	0.943606	0.803861
sp|P36542|ATPG_HUMAN	ATP5F1C	sp|P36542|ATPG_HUMAN ATP synthase subunit gamma, mitochondrial OS=Homo sapiens OX=9606 GN=ATP5F1C PE=1 SV=1	1	10	10	10	33.9	32.996	128130000	140150000	153010000	274190000	163060000	104790000	199380000	170140000	233970000	201800000	171708000	182016000	0.943368	0.770442
sp|Q9H3N1|TMX1_HUMAN	TMX1	sp|Q9H3N1|TMX1_HUMAN Thioredoxin-related transmembrane protein 1 OS=Homo sapiens OX=9606 GN=TMX1 PE=1 SV=1	1	3	3	3	12.1	31.791	26629000	26981000	25488000	11823000	45380000	25218000	28832000	34705000		26882000	27260200	28909250	0.942958	0.8017
sp|O94826|TOM70_HUMAN	TOMM70	sp|O94826|TOM70_HUMAN Mitochondrial import receptor subunit TOM70 OS=Homo sapiens OX=9606 GN=TOMM70 PE=1 SV=1	1	9	9	9	17.6	67.454	21966000	27736000	35580000	23801000	54075000			26839000	29532000	47493000	32631600	3.46213e+07	0.942529	0.834582
sp|Q96CN7|ISOC1_HUMAN	ISOC1	sp|Q96CN7|ISOC1_HUMAN Isochorismatase domain-containing protein 1 OS=Homo sapiens OX=9606 GN=ISOC1 PE=1 SV=3	1	6	6	6	27.9	32.236	52501000	32897000	29387000	37354000	58651000	52906000	37163000	53846000	44753000	35082000	42158000	44750000	0.942078	0.716804
sp|Q92804|RBP56_HUMAN	TAF15	sp|Q92804|RBP56_HUMAN TATA-binding protein-associated factor 2N OS=Homo sapiens OX=9606 GN=TAF15 PE=1 SV=1	1	9	7	7	19.1	61.829	210060000	107860000	178000000	80753000	136600000	213190000		138320000	113890000	140330000	142654600	151432500	0.942034	0.794638
sp|Q96TA1|NIBA2_HUMAN	NIBAN2	sp|Q96TA1|NIBA2_HUMAN Protein Niban 2 OS=Homo sapiens OX=9606 GN=NIBAN2 PE=1 SV=3	1	12	12	12	21.7	84.137	16489000	19041000	38465000	21332000	37711000		24253000	21730000	29606000	37452000	26607600	28260250	0.94152	0.797228
sp|P50395|GDIB_HUMAN	GDI2	sp|P50395|GDIB_HUMAN Rab GDP dissociation inhibitor beta OS=Homo sapiens OX=9606 GN=GDI2 PE=1 SV=2	1	26	26	18	67.9	50.663	343230000	466020000	581500000	380380000	481370000	379850000	494710000	524190000	456830000	537200000	450500000	478556000	0.941374	0.592884
sp|P43490|NAMPT_HUMAN	NAMPT	sp|P43490|NAMPT_HUMAN Nicotinamide phosphoribosyltransferase OS=Homo sapiens OX=9606 GN=NAMPT PE=1 SV=1	1	25	25	25	56.4	55.52	22459000	30640000	101900000	37409000	105750000	25893000	145680000	24393000	17781000	103640000	59631600	63477400	0.939415	0.906269
sp|P14854|CX6B1_HUMAN	COX6B1	sp|P14854|CX6B1_HUMAN Cytochrome c oxidase subunit 6B1 OS=Homo sapiens OX=9606 GN=COX6B1 PE=1 SV=2	1	7	7	7	82.6	10.192	306240000	176350000	194300000	184750000	138690000	311990000	186300000	245140000	188790000	133730000	200066000	213190000	0.93844	0.759374
sp|P43307|SSRA_HUMAN	SSR1	sp|P43307|SSRA_HUMAN Translocon-associated protein subunit alpha OS=Homo sapiens OX=9606 GN=SSR1 PE=1 SV=3	1	4	4	4	17.8	32.235	47233000	72678000	36000000	62403000	16875000	32428000	44727000	45568000	68876000	59045000	47037800	50128800	0.938339	0.797651
sp|P46976|GLYG_HUMAN	GYG1	sp|P46976|GLYG_HUMAN Glycogenin-1 OS=Homo sapiens OX=9606 GN=GYG1 PE=1 SV=4	1	4	4	4	14.3	39.383	32756000	54049000	39142000	36341000	25080000	41271000	36820000	48471000	44458000	28718000	37473600	39947600	0.938069	0.683685
sp|Q9P0L0|VAPA_HUMAN	VAPA	sp|Q9P0L0|VAPA_HUMAN Vesicle-associated membrane protein-associated protein A OS=Homo sapiens OX=9606 GN=VAPA PE=1 SV=3	1	7	7	6	32.9	27.893	206940000	219980000	228470000	247620000	241360000	230240000	235690000	287880000	291840000	174500000	228874000	244030000	0.937893	0.524401
sp|Q99497|PARK7_HUMAN	PARK7	sp|Q99497|PARK7_HUMAN Parkinson disease protein 7 OS=Homo sapiens OX=9606 GN=PARK7 PE=1 SV=2	1	15	15	15	80.4	19.891	533860000	1218800000	880950000	1194400000	703410000	580720000	1221600000	1105400000	1099600000	827140000	906284000	966892000	0.937317	0.741829
sp|Q02218|ODO1_HUMAN;sp|Q9ULD0|OGDHL_HUMAN	OGDH	sp|Q02218|ODO1_HUMAN 2-oxoglutarate dehydrogenase, mitochondrial OS=Homo sapiens OX=9606 GN=OGDH PE=1 SV=3	2	19	19	19	28.2	115.93	67531000	66542000	126250000	141040000	191380000	46964000	76689000	141400000	170750000	196600000	118548600	126480600	0.937287	0.834718
sp|Q9C0B1|FTO_HUMAN	FTO	sp|Q9C0B1|FTO_HUMAN Alpha-ketoglutarate-dependent dioxygenase FTO OS=Homo sapiens OX=9606 GN=FTO PE=1 SV=3	1	5	5	5	13.5	58.281	4171000		5778700	4532600	8827800			6216100	5223300	7271600	5827525	6237000	0.934347	0.773177
sp|P52566|GDIR2_HUMAN	ARHGDIB	sp|P52566|GDIR2_HUMAN Rho GDP-dissociation inhibitor 2 OS=Homo sapiens OX=9606 GN=ARHGDIB PE=1 SV=3	1	8	8	8	54.7	22.988	123890000	335210000	225500000	175500000	112730000	211800000	233860000	226310000	233690000	135730000	194566000	208278000	0.934165	0.766105
sp|P48147|PPCE_HUMAN	PREP	sp|P48147|PPCE_HUMAN Prolyl endopeptidase OS=Homo sapiens OX=9606 GN=PREP PE=1 SV=2	1	15	15	15	25.9	80.699	21976000	23330000	30672000	23523000	51736000		55748000	25024000	21972000	26776000	30247400	32380000	0.934138	0.826313
sp|P30837|AL1B1_HUMAN	ALDH1B1	sp|P30837|AL1B1_HUMAN Aldehyde dehydrogenase X, mitochondrial OS=Homo sapiens OX=9606 GN=ALDH1B1 PE=1 SV=3	1	10	9	9	25.5	57.206	9260100	12130000	24012000	21646000	25479000		12843000	16604000	17900000	31905000	18505420	19813000	0.934004	0.809361
sp|O95573|ACSL3_HUMAN	ACSL3	sp|O95573|ACSL3_HUMAN Long-chain-fatty-acid--CoA ligase 3 OS=Homo sapiens OX=9606 GN=ACSL3 PE=1 SV=3	1	8	8	8	11.7	80.419	25356000	13445000	10667000		45009000	23115000		13520000		39281000	23619250	2.53053e+07	0.93337	0.885991
sp|Q15181|IPYR_HUMAN	PPA1	sp|Q15181|IPYR_HUMAN Inorganic pyrophosphatase OS=Homo sapiens OX=9606 GN=PPA1 PE=1 SV=2	1	15	15	15	61.2	32.66	87801000	157390000	90006000	73586000	78063000	108820000	121120000	84660000	88032000	120270000	97369200	104580400	0.931046	0.685517
sp|P06865|HEXA_HUMAN	HEXA	sp|P06865|HEXA_HUMAN Beta-hexosaminidase subunit alpha OS=Homo sapiens OX=9606 GN=HEXA PE=1 SV=2	1	11	11	11	22.1	60.702	64112000	62672000	47271000	61582000	39167000	68770000	83930000	35419000	46973000	60119000	54960800	59042200	0.930873	0.687538
sp|P63241|IF5A1_HUMAN;sp|Q6IS14|IF5AL_HUMAN;sp|Q9GZV4|IF5A2_HUMAN	EIF5A	sp|P63241|IF5A1_HUMAN Eukaryotic translation initiation factor 5A-1 OS=Homo sapiens OX=9606 GN=EIF5A PE=1 SV=2;sp|Q6IS14|IF5AL_HUMAN Eukaryotic translation initiation factor 5A-1-like OS=Homo sapiens OX=9606 GN=EIF5AL1 PE=2 SV=2	3	9	9	9	51.3	16.832	759910000	708040000	506940000	565390000	648720000	972180000	800420000	613230000	448110000	593630000	637800000	685514000	0.930397	0.652156
sp|O94874|UFL1_HUMAN	UFL1	sp|O94874|UFL1_HUMAN E3 UFM1-protein ligase 1 OS=Homo sapiens OX=9606 GN=UFL1 PE=1 SV=2	1	11	11	11	17.5	89.594	23866000	20180000	33089000	19836000	33114000			29285000	25835000	28880000	26017000	28000000	0.929179	0.641664
sp|Q9Y315|DEOC_HUMAN	DERA	sp|Q9Y315|DEOC_HUMAN Deoxyribose-phosphate aldolase OS=Homo sapiens OX=9606 GN=DERA PE=1 SV=2	1	7	7	7	30.8	35.23	15869000	13314000	18517000	21195000	18689000			22475000	18667000	15442000	17516800	1.88613e+07	0.928715	0.584875
sp|Q7Z7H5|TMED4_HUMAN	TMED4	sp|Q7Z7H5|TMED4_HUMAN Transmembrane emp24 domain-containing protein 4 OS=Homo sapiens OX=9606 GN=TMED4 PE=1 SV=1	1	5	4	4	26.9	25.943	55281000	46562000	42841000	47115000	34353000	53117000		45052000	50251000	46454000	45230400	48718500	0.928403	0.430627
sp|P00492|HPRT_HUMAN	HPRT1	sp|P00492|HPRT_HUMAN Hypoxanthine-guanine phosphoribosyltransferase OS=Homo sapiens OX=9606 GN=HPRT1 PE=1 SV=2	1	7	7	7	39	24.579	21026000	26338000	38863000	36924000	24052000	26908000	38161000	33627000	31976000	27907000	29440600	31715800	0.928263	0.594618
sp|P30050|RL12_HUMAN	RPL12	sp|P30050|RL12_HUMAN 60S ribosomal protein L12 OS=Homo sapiens OX=9606 GN=RPL12 PE=1 SV=1	1	9	9	9	63.6	17.818	640150000	527150000	513080000	532010000	458660000	515170000	671030000	631460000	442790000	619910000	534210000	576072000	0.927332	0.439267
sp|Q9NP72|RAB18_HUMAN	RAB18	sp|Q9NP72|RAB18_HUMAN Ras-related protein Rab-18 OS=Homo sapiens OX=9606 GN=RAB18 PE=1 SV=1	1	7	7	7	39.8	22.977	34204000	34950000	24340000	39852000	20885000	36639000	32135000	33202000	34299000	30222000	30846200	33299400	0.926329	0.525926
sp|P13804|ETFA_HUMAN	ETFA	sp|P13804|ETFA_HUMAN Electron transfer flavoprotein subunit alpha, mitochondrial OS=Homo sapiens OX=9606 GN=ETFA PE=1 SV=1	1	14	14	14	53.8	35.079	93586000	132570000	207920000	219490000	175270000	73869000	154640000	187580000	275790000	203040000	165767200	178983800	0.926158	0.752276
sp|Q9UBX3|DIC_HUMAN	SLC25A10	sp|Q9UBX3|DIC_HUMAN Mitochondrial dicarboxylate carrier OS=Homo sapiens OX=9606 GN=SLC25A10 PE=1 SV=2	1	9	9	9	40.4	31.282	36097000	18350000	52660000	50904000	28476000	31886000	41638000	32321000	58792000	37021000	37297400	40331600	0.924769	0.721319
sp|Q16698|DECR_HUMAN	DECR1	sp|Q16698|DECR_HUMAN 2,4-dienoyl-CoA reductase, mitochondrial OS=Homo sapiens OX=9606 GN=DECR1 PE=1 SV=1	1	14	14	14	48.4	36.067	121440000	140940000	145800000	174960000	200710000	96237000	144880000	172400000	233260000	201660000	156770000	169687400	0.923875	0.649347
sp|Q9HB07|MYG1_HUMAN	MYG1	sp|Q9HB07|MYG1_HUMAN MYG1 exonuclease OS=Homo sapiens OX=9606 GN=MYG1 PE=1 SV=3	1	4	4	4	13.6	42.477			24750000	17886000	18870000			29561000	15553000	21495000	20502000	22203000	0.923389	0.729742
sp|P82933|RT09_HUMAN	MRPS9	sp|P82933|RT09_HUMAN 28S ribosomal protein S9, mitochondrial OS=Homo sapiens OX=9606 GN=MRPS9 PE=1 SV=2	1	3	3	3	8.6	45.834	75452000		95518000	84492000	120110000			110030000	108630000	86966000	93893000	1.01875e+08	0.921646	0.566608
sp|P61106|RAB14_HUMAN	RAB14	sp|P61106|RAB14_HUMAN Ras-related protein Rab-14 OS=Homo sapiens OX=9606 GN=RAB14 PE=1 SV=4	1	13	13	13	77.7	23.897	333700000	299980000	349790000	392370000	294590000	351370000	288380000	384360000	462970000	327290000	334086000	362874000	0.920667	0.428162
sp|P11441|UBL4A_HUMAN	UBL4A	sp|P11441|UBL4A_HUMAN Ubiquitin-like protein 4A OS=Homo sapiens OX=9606 GN=UBL4A PE=1 SV=1	1	2	2	2	11.5	17.776	16948000	16912000	16799000	20928000	11344000	19881000	16298000	17874000			16586200	1.80177e+07	0.920552	0.534289
sp|Q16836|HCDH_HUMAN	HADH	sp|Q16836|HCDH_HUMAN Hydroxyacyl-coenzyme A dehydrogenase, mitochondrial OS=Homo sapiens OX=9606 GN=HADH PE=1 SV=3	1	12	12	12	57.6	34.293	68652000	54779000	62152000	135210000	335540000	89374000	87630000	114110000	224130000	198030000	131266600	142654800	0.92017	0.854862
sp|P10619|PPGB_HUMAN	CTSA	sp|P10619|PPGB_HUMAN Lysosomal protective protein OS=Homo sapiens OX=9606 GN=CTSA PE=1 SV=2	1	3	3	3	7.7	54.465	22827000	22459000	17171000	25775000	18293000		33101000		17033000	19372000	21305000	2.31687e+07	0.919561	0.67435
sp|P05997|CO5A2_HUMAN;sp|Q2UY09|COSA1_HUMAN	COL5A2	sp|P05997|CO5A2_HUMAN Collagen alpha-2(V) chain OS=Homo sapiens OX=9606 GN=COL5A2 PE=1 SV=3	2	10	10	10	7.8	144.91	2549700000	2136800000	1599000000	4377200000	3959100000	5803700000	2668400000	1820300000	1758100000	3858400000	2924360000	3181780000	0.919096	0.788221
sp|Q14019|COTL1_HUMAN	COTL1	sp|Q14019|COTL1_HUMAN Coactosin-like protein OS=Homo sapiens OX=9606 GN=COTL1 PE=1 SV=3	1	10	10	10	56.3	15.945	175240000	556900000	158940000	168960000	50757000	147980000	473210000	179860000	308900000	99383000	222159400	241866600	0.91852	0.862109
sp|P24539|AT5F1_HUMAN	ATP5PB	sp|P24539|AT5F1_HUMAN ATP synthase F(0) complex subunit B1, mitochondrial OS=Homo sapiens OX=9606 GN=ATP5PB PE=1 SV=2	1	8	8	8	33.2	28.908	97298000	75785000	170380000	275550000	309720000		100210000	161140000	287070000	260760000	185746600	202295000	0.918197	0.807189
sp|O75964|ATP5L_HUMAN	ATP5MG	sp|O75964|ATP5L_HUMAN ATP synthase subunit g, mitochondrial OS=Homo sapiens OX=9606 GN=ATP5MG PE=1 SV=3	1	4	4	4	44.7	11.428	60368000	57986000	96694000	102570000	71185000	80784000	72932000	77050000	96437000	96251000	77760600	84690800	0.918171	0.526803
sp|P36543|VATE1_HUMAN;sp|Q96A05|VATE2_HUMAN	ATP6V1E1	sp|P36543|VATE1_HUMAN V-type proton ATPase subunit E 1 OS=Homo sapiens OX=9606 GN=ATP6V1E1 PE=1 SV=1	2	6	6	6	27	26.145	54959000	35565000	73198000	64739000	44140000	45029000	64193000	60124000	76875000	50704000	54520200	59385000	0.91808	0.593466
sp|Q8WUM4|PDC6I_HUMAN	PDCD6IP	sp|Q8WUM4|PDC6I_HUMAN Programmed cell death 6-interacting protein OS=Homo sapiens OX=9606 GN=PDCD6IP PE=1 SV=1	1	27	27	27	34.6	96.022	66099000	36148000	174830000	58052000	159900000			64667000	93690000	165240000	99005800	1.07866e+08	0.917862	0.846189
sp|P31146|COR1A_HUMAN	CORO1A	sp|P31146|COR1A_HUMAN Coronin-1A OS=Homo sapiens OX=9606 GN=CORO1A PE=1 SV=4	1	18	18	18	44.3	51.026	293400000	671800000	497190000	278470000	152530000	464150000	610920000	501680000	236060000	250280000	378678000	412618000	0.917745	0.779936
sp|P15104|GLNA_HUMAN	GLUL	sp|P15104|GLNA_HUMAN Glutamine synthetase OS=Homo sapiens OX=9606 GN=GLUL PE=1 SV=4	1	8	8	8	26	42.064	28666000	25098000	23669000	20239000	28040000	29503000	31603000	16353000	41866000	17885000	25142400	27442000	0.916201	0.654914
sp|O15212|PFD6_HUMAN	PFDN6	sp|O15212|PFD6_HUMAN Prefoldin subunit 6 OS=Homo sapiens OX=9606 GN=PFDN6 PE=1 SV=1	1	4	4	4	34.1	14.582	29187000	38513000	23960000	30824000	14744000	41834000	31937000	20350000	29516000	26344000	27445600	29996200	0.914969	0.642976
sp|Q7L5N1|CSN6_HUMAN	COPS6	sp|Q7L5N1|CSN6_HUMAN COP9 signalosome complex subunit 6 OS=Homo sapiens OX=9606 GN=COPS6 PE=1 SV=1	1	4	4	4	17.4	36.163	14860000	12465000	19322000	15503000	23142000			17796000	15574000	22591000	17058400	1.86537e+07	0.91448	0.605073
sp|Q99969|RARR2_HUMAN	RARRES2	sp|Q99969|RARR2_HUMAN Retinoic acid receptor responder protein 2 OS=Homo sapiens OX=9606 GN=RARRES2 PE=1 SV=1	1	3	3	3	21.5	18.617	66285000	25452000	16566000	67558000	21210000	25650000	59692000	39525000	68038000	22678000	39414200	43116600	0.914131	0.804655
sp|Q9BPX5|ARP5L_HUMAN	ARPC5L	sp|Q9BPX5|ARP5L_HUMAN Actin-related protein 2/3 complex subunit 5-like protein OS=Homo sapiens OX=9606 GN=ARPC5L PE=1 SV=1	1	3	2	2	21.6	16.941	48085000	54789000	39889000	55305000		59897000	93536000	45383000	39411000	32657000	49517000	54176800	0.913989	0.723865
sp|P39019|RS19_HUMAN	RPS19	sp|P39019|RS19_HUMAN 40S ribosomal protein S19 OS=Homo sapiens OX=9606 GN=RPS19 PE=1 SV=2	1	10	10	10	52.4	16.06	2270500000	2270700000	1588500000	1654000000	1112700000	2142100000	2739900000	2068700000	1526800000	1256900000	1779280000	1946880000	0.913914	0.635413
sp|O43760|SNG2_HUMAN	SYNGR2	sp|O43760|SNG2_HUMAN Synaptogyrin-2 OS=Homo sapiens OX=9606 GN=SYNGR2 PE=1 SV=1	1	3	3	3	13.4	24.81	10176000	8530800	11066000	11465000			21443000	7017400	8529700	8138000	10309450	11282025	0.913794	0.788313
sp|P62847|RS24_HUMAN	RPS24	sp|P62847|RS24_HUMAN 40S ribosomal protein S24 OS=Homo sapiens OX=9606 GN=RPS24 PE=1 SV=1	1	6	6	6	40.6	15.423	162630000	173410000	102000000	131110000	81370000	148930000	191210000	136620000	105870000	130200000	130104000	142566000	0.912588	0.593296
sp|P13796|PLSL_HUMAN	LCP1	sp|P13796|PLSL_HUMAN Plastin-2 OS=Homo sapiens OX=9606 GN=LCP1 PE=1 SV=6	1	33	33	28	68.6	70.288	207040000	499900000	310090000	167940000	184930000	255260000	569600000	247770000	215230000	216250000	273980000	300822000	0.910771	0.776823
sp|Q9NQR4|NIT2_HUMAN	NIT2	sp|Q9NQR4|NIT2_HUMAN Omega-amidase NIT2 OS=Homo sapiens OX=9606 GN=NIT2 PE=1 SV=1	1	12	12	12	48.2	30.608	602120000	553590000	501510000	725850000	837560000	521170000	541620000	907760000	755370000	816480000	644126000	708480000	0.909166	0.528585
sp|O75608|LYPA1_HUMAN	LYPLA1	sp|O75608|LYPA1_HUMAN Acyl-protein thioesterase 1 OS=Homo sapiens OX=9606 GN=LYPLA1 PE=1 SV=1	1	6	6	6	41.3	24.669			33425000	23296000	23966000			34305000	22673000	31885000	2.68957e+07	29621000	0.907993	0.602144
sp|Q8N5K1|CISD2_HUMAN	CISD2	sp|Q8N5K1|CISD2_HUMAN CDGSH iron-sulfur domain-containing protein 2 OS=Homo sapiens OX=9606 GN=CISD2 PE=1 SV=1	1	3	3	3	30.4	15.278	11798000	13244000		14205000	14881000		15712000	14135000	14881000		13532000	1.49093e+07	0.907619	0.177491
sp|P11310|ACADM_HUMAN	ACADM	sp|P11310|ACADM_HUMAN Medium-chain specific acyl-CoA dehydrogenase, mitochondrial OS=Homo sapiens OX=9606 GN=ACADM PE=1 SV=1	1	15	15	15	38.5	46.588	402310000	197350000	290320000	295160000	245810000	193690000	136840000	303790000	405840000	536450000	286190000	315322000	0.907612	0.724133
sp|P56134|ATPK_HUMAN	ATP5MF	sp|P56134|ATPK_HUMAN ATP synthase subunit f, mitochondrial OS=Homo sapiens OX=9606 GN=ATP5MF PE=1 SV=3	1	3	3	3	39.4	10.918	35776000	24598000	37366000	34125000	46275000	40735000	33996000	33043000	46510000	42041000	35628000	39265000	0.907373	0.421843
sp|P61457|PHS_HUMAN	PCBD1	sp|P61457|PHS_HUMAN Pterin-4-alpha-carbinolamine dehydratase OS=Homo sapiens OX=9606 GN=PCBD1 PE=1 SV=2	1	2	2	2	20.2	11.999		26554000	23891000	31187000	22575000		27212000	35786000		23191000	26051750	2.87297e+07	0.906789	0.516277
sp|Q07960|RHG01_HUMAN	ARHGAP1	sp|Q07960|RHG01_HUMAN Rho GTPase-activating protein 1 OS=Homo sapiens OX=9606 GN=ARHGAP1 PE=1 SV=1	1	13	13	13	40.3	50.435	124270000	136560000	126310000	141950000	150900000	102210000	141280000	142230000	174720000	189630000	135998000	150014000	0.906569	0.405294
sp|Q9Y3C8|UFC1_HUMAN	UFC1	sp|Q9Y3C8|UFC1_HUMAN Ubiquitin-fold modifier-conjugating enzyme 1 OS=Homo sapiens OX=9606 GN=UFC1 PE=1 SV=3	1	2	2	2	11.4	19.458	22662000	14390000	19694000	21965000	18026000	22934000	26375000	20249000	21168000	16009000	19347400	21347000	0.906329	0.401335
sp|P15289|ARSA_HUMAN	ARSA	sp|P15289|ARSA_HUMAN Arylsulfatase A OS=Homo sapiens OX=9606 GN=ARSA PE=1 SV=3	1	9	9	8	28	53.588	51780000	12396000	11008000	17638000	9779500	38216000	18714000	15216000	18469000		20520300	22653750	0.905824	0.838776
sp|P49593|PPM1F_HUMAN	PPM1F	sp|P49593|PPM1F_HUMAN Protein phosphatase 1F OS=Homo sapiens OX=9606 GN=PPM1F PE=1 SV=3	1	6	6	6	24.2	49.83	40342000	38137000	31747000	42372000	17556000	43199000	34154000	42169000	42094000	26933000	34030800	37709800	0.902439	0.521013
sp|Q5JWF2|GNAS1_HUMAN;sp|P63092|GNAS2_HUMAN;sp|P38405|GNAL_HUMAN	GNAS	sp|Q5JWF2|GNAS1_HUMAN Guanine nucleotide-binding protein G(s) subunit alpha isoforms XLas OS=Homo sapiens OX=9606 GN=GNAS PE=1 SV=2;sp|P63092|GNAS2_HUMAN Guanine nucleotide-binding protein G(s) subunit alpha isoforms short OS=Homo sapiens OX=9606 GN=GNAS P	3	10	9	9	10.4	111.02	43324000	24001000	33197000	42536000	37371000	36567000	30518000	39012000	61450000	32435000	36085800	39996400	0.902226	0.569618
sp|P53396|ACLY_HUMAN	ACLY	sp|P53396|ACLY_HUMAN ATP-citrate synthase OS=Homo sapiens OX=9606 GN=ACLY PE=1 SV=3	1	24	24	24	27.8	120.84	19320000	13054000	48547000	30808000	61767000	7754300		13508000	11243000	121390000	34699200	38473825	0.901891	0.890269
sp|O15533|TPSN_HUMAN	TAPBP	sp|O15533|TPSN_HUMAN Tapasin OS=Homo sapiens OX=9606 GN=TAPBP PE=1 SV=1	1	7	7	7	24.6	47.625	20995000		12971000		7972900		18054000	17686000	16177000	10157000	1.39796e+07	15518500	0.900837	0.705408
sp|P11047|LAMC1_HUMAN	LAMC1	sp|P11047|LAMC1_HUMAN Laminin subunit gamma-1 OS=Homo sapiens OX=9606 GN=LAMC1 PE=1 SV=3	1	17	17	17	14.3	177.6	66001000	36536000	17902000	22567000	83864000	108190000	48481000	15933000	53648000	25719000	45374000	50394200	0.900381	0.812773
sp|Q9Y371|SHLB1_HUMAN	SH3GLB1	sp|Q9Y371|SHLB1_HUMAN Endophilin-B1 OS=Homo sapiens OX=9606 GN=SH3GLB1 PE=1 SV=1	1	8	8	7	23.6	40.796	15997000	19256000	22084000	17240000	18524000	16151000	15454000	25220000	23579000	23072000	18620200	20695200	0.899735	0.388913
sp|Q9Y376|CAB39_HUMAN;sp|Q9H9S4|CB39L_HUMAN	CAB39	sp|Q9Y376|CAB39_HUMAN Calcium-binding protein 39 OS=Homo sapiens OX=9606 GN=CAB39 PE=1 SV=1	2	8	8	8	21.4	39.869		8795400	10329000	8392000	10262000		9491500	9441100	9376400	13698000	9444600	10501750	0.899336	0.403478
sp|Q6DD88|ATLA3_HUMAN	ATL3	sp|Q6DD88|ATLA3_HUMAN Atlastin-3 OS=Homo sapiens OX=9606 GN=ATL3 PE=1 SV=1	1	12	12	12	27.7	60.541	48428000	33611000	36448000	38626000	32507000	55277000	28378000	38844000	52117000	36458000	37924000	42214800	0.898358	0.478277
sp|Q9Y3A6|TMED5_HUMAN	TMED5	sp|Q9Y3A6|TMED5_HUMAN Transmembrane emp24 domain-containing protein 5 OS=Homo sapiens OX=9606 GN=TMED5 PE=1 SV=1	1	2	2	2	10	26.005	4938800	5267900	4121700	3817200				5001500	4106200	6049600	4536400	5.05243e+06	0.897864	0.442094
sp|O15230|LAMA5_HUMAN	LAMA5	sp|O15230|LAMA5_HUMAN Laminin subunit alpha-5 OS=Homo sapiens OX=9606 GN=LAMA5 PE=1 SV=8	1	14	14	14	5.2	399.73	53776000	44153000	22106000	34791000	32351000	84345000	59193000	17167000	25649000	22119000	37435400	41694600	0.897848	0.769496
sp|P61923|COPZ1_HUMAN	COPZ1	sp|P61923|COPZ1_HUMAN Coatomer subunit zeta-1 OS=Homo sapiens OX=9606 GN=COPZ1 PE=1 SV=1	1	3	3	3	27.7	20.198	8925300	6114300	8584600	7617800	6242500	9158800	6915400	9898100		7437400	7496900	8352425	0.897572	0.374629
sp|Q06323|PSME1_HUMAN	PSME1	sp|Q06323|PSME1_HUMAN Proteasome activator complex subunit 1 OS=Homo sapiens OX=9606 GN=PSME1 PE=1 SV=1	1	18	18	18	63.9	28.723	146230000	342430000	294310000	267410000	236390000	144530000	322520000	250030000	277780000	439030000	257354000	286778000	0.897398	0.626472
sp|Q9ULV4|COR1C_HUMAN	CORO1C	sp|Q9ULV4|COR1C_HUMAN Coronin-1C OS=Homo sapiens OX=9606 GN=CORO1C PE=1 SV=1	1	12	12	12	26.2	53.248	23291000	23948000	26312000	32144000	64228000		22690000	57753000	36967000	34292000	33984600	37925500	0.896088	0.727174
sp|O95831|AIFM1_HUMAN	AIFM1	sp|O95831|AIFM1_HUMAN Apoptosis-inducing factor 1, mitochondrial OS=Homo sapiens OX=9606 GN=AIFM1 PE=1 SV=1	1	15	15	15	30.5	66.9	64248000	58868000	69674000	91145000	130850000	61951000	88416000	56942000	128090000	127680000	82957000	92615800	0.895711	0.645833
sp|Q9BS26|ERP44_HUMAN	ERP44	sp|Q9BS26|ERP44_HUMAN Endoplasmic reticulum resident protein 44 OS=Homo sapiens OX=9606 GN=ERP44 PE=1 SV=1	1	12	12	12	33.5	46.971	108040000	87050000	109750000	114910000	183880000	102200000	177620000	121450000	118790000	154290000	120726000	134870000	0.895129	0.526988
sp|Q14118|DAG1_HUMAN	DAG1	sp|Q14118|DAG1_HUMAN Dystroglycan OS=Homo sapiens OX=9606 GN=DAG1 PE=1 SV=2	1	6	6	6	8.7	97.44	19041000	19276000	14156000	30919000		27640000	31045000	16807000	22489000	18645000	20848000	23325200	0.893797	0.587394
sp|P15374|UCHL3_HUMAN	UCHL3	sp|P15374|UCHL3_HUMAN Ubiquitin carboxyl-terminal hydrolase isozyme L3 OS=Homo sapiens OX=9606 GN=UCHL3 PE=1 SV=1	1	7	7	7	45.2	26.182	42710000	82235000	68637000	82625000	38635000		65719000	93034000	92596000	30533000	62968400	70470500	0.893543	0.669316
sp|O60888|CUTA_HUMAN	CUTA	sp|O60888|CUTA_HUMAN Protein CutA OS=Homo sapiens OX=9606 GN=CUTA PE=1 SV=2	1	4	4	4	30.7	19.116	26967000	21320000	23613000	27135000	14973000	27133000	30923000	24068000	19478000	26051000	22801600	25530600	0.893109	0.37792
sp|Q86TX2|ACOT1_HUMAN;sp|P49753|ACOT2_HUMAN	ACOT1	sp|Q86TX2|ACOT1_HUMAN Acyl-coenzyme A thioesterase 1 OS=Homo sapiens OX=9606 GN=ACOT1 PE=1 SV=1;sp|P49753|ACOT2_HUMAN Acyl-coenzyme A thioesterase 2, mitochondrial OS=Homo sapiens OX=9606 GN=ACOT2 PE=1 SV=6	2	8	8	8	24.9	46.277	50340000	32115000	27616000	48994000	65456000	44681000	27879000	47964000	77735000	53286000	44904200	50309000	0.892568	0.622769
sp|P19623|SPEE_HUMAN	SRM	sp|P19623|SPEE_HUMAN Spermidine synthase OS=Homo sapiens OX=9606 GN=SRM PE=1 SV=1	1	6	6	6	28.5	33.824	16056000	21296000	17168000	21892000	40080000	34477000	40591000	18056000	8248100	29173000	23298400	26109020	0.892351	0.708291
sp|P30086|PEBP1_HUMAN	PEBP1	sp|P30086|PEBP1_HUMAN Phosphatidylethanolamine-binding protein 1 OS=Homo sapiens OX=9606 GN=PEBP1 PE=1 SV=3	1	12	12	12	80.2	21.057	1931500000	1672600000	1570000000	1623200000	1467100000	1910800000	1113900000	2537100000	2201200000	1503800000	1652880000	1853360000	0.891829	0.467409
sp|Q96C19|EFHD2_HUMAN	EFHD2	sp|Q96C19|EFHD2_HUMAN EF-hand domain-containing protein D2 OS=Homo sapiens OX=9606 GN=EFHD2 PE=1 SV=1	1	11	9	9	47.1	26.697	58835000	92259000	57364000	61168000	33490000	80906000	125960000	49444000	39067000	44556000	60623200	67986600	0.891693	0.704328
sp|Q8NBS9|TXND5_HUMAN	TXNDC5	sp|Q8NBS9|TXND5_HUMAN Thioredoxin domain-containing protein 5 OS=Homo sapiens OX=9606 GN=TXNDC5 PE=1 SV=2	1	17	17	17	46.8	47.628	445030000	440150000	540080000	287970000	563610000	407830000	339040000	704430000	382990000	719450000	455368000	510748000	0.891571	0.580292
sp|O43324|MCA3_HUMAN	EEF1E1	sp|O43324|MCA3_HUMAN Eukaryotic translation elongation factor 1 epsilon-1 OS=Homo sapiens OX=9606 GN=EEF1E1 PE=1 SV=1	1	5	5	5	29.9	19.81	10322000	9557700		9107100	10762000	11890000	15421000	8107100	8719800	11618000	9937200	11151180	0.891134	0.45009
sp|P05388|RLA0_HUMAN;sp|Q8NHW5|RLA0L_HUMAN	RPLP0	sp|P05388|RLA0_HUMAN 60S acidic ribosomal protein P0 OS=Homo sapiens OX=9606 GN=RPLP0 PE=1 SV=1;sp|Q8NHW5|RLA0L_HUMAN 60S acidic ribosomal protein P0-like OS=Homo sapiens OX=9606 GN=RPLP0P6 PE=5 SV=1	2	10	10	10	45.4	34.273	609770000	501990000	516530000	581440000	570300000	459620000	668720000	770890000	504620000	718080000	556006000	624386000	0.890484	0.316492
sp|P19404|NDUV2_HUMAN	NDUFV2	sp|P19404|NDUV2_HUMAN NADH dehydrogenase [ubiquinone] flavoprotein 2, mitochondrial OS=Homo sapiens OX=9606 GN=NDUFV2 PE=1 SV=2	1	6	6	6	26.5	27.391	23268000	24142000	32761000	40561000	30048000	26224000	37392000	34667000	32362000	39296000	30156000	33988200	0.887249	0.35279
sp|O14737|PDCD5_HUMAN	PDCD5	sp|O14737|PDCD5_HUMAN Programmed cell death protein 5 OS=Homo sapiens OX=9606 GN=PDCD5 PE=1 SV=3	1	8	8	8	57.6	14.285	75561000	89813000	65199000	84154000	54879000	123200000	82659000	64082000	69912000	77826000	73921200	83535800	0.884904	0.452816
sp|Q9UBS4|DJB11_HUMAN	DNAJB11	sp|Q9UBS4|DJB11_HUMAN DnaJ homolog subfamily B member 11 OS=Homo sapiens OX=9606 GN=DNAJB11 PE=1 SV=1	1	8	8	8	32.1	40.513		54251000	29616000	45888000	48991000		49413000		52850000	49402000	44686500	50555000	0.883919	0.398343
sp|P61086|UBE2K_HUMAN	UBE2K	sp|P61086|UBE2K_HUMAN Ubiquitin-conjugating enzyme E2 K OS=Homo sapiens OX=9606 GN=UBE2K PE=1 SV=3	1	2	2	2	13.5	22.406	27690000	21953000	21018000		18364000	26413000	40339000	19177000	24139000	15836000	22256250	25180800	0.883858	0.583126
sp|P62899|RL31_HUMAN	RPL31	sp|P62899|RL31_HUMAN 60S ribosomal protein L31 OS=Homo sapiens OX=9606 GN=RPL31 PE=1 SV=1	1	9	9	9	53.6	14.463	1445100000	987220000	615630000	929930000	570820000	1449300000	1258300000	1127600000	601550000	710010000	909740000	1029352000	0.883799	0.610356
sp|Q9BWD1|THIC_HUMAN	ACAT2	sp|Q9BWD1|THIC_HUMAN Acetyl-CoA acetyltransferase, cytosolic OS=Homo sapiens OX=9606 GN=ACAT2 PE=1 SV=2	1	7	7	7	24.4	41.35	26991000	56114000	41362000	49573000	28021000	53487000	38964000	55660000	26760000	54451000	40412200	45864400	0.881123	0.518791
sp|P50213|IDH3A_HUMAN	IDH3A	sp|P50213|IDH3A_HUMAN Isocitrate dehydrogenase [NAD] subunit alpha, mitochondrial OS=Homo sapiens OX=9606 GN=IDH3A PE=1 SV=1	1	10	10	10	27.6	39.591	44614000	51913000	54698000	63310000	47441000	42770000	47806000	58936000	80076000	67931000	52395200	59503800	0.880535	0.370198
sp|P29401|TKT_HUMAN	TKT	sp|P29401|TKT_HUMAN Transketolase OS=Homo sapiens OX=9606 GN=TKT PE=1 SV=3	1	28	28	28	63.6	67.877	783580000	786680000	1081700000	557640000	1197400000	921520000	762950000	983830000	806120000	1534800000	881400000	1001844000	0.879778	0.522727
sp|O43633|CHM2A_HUMAN	CHMP2A	sp|O43633|CHM2A_HUMAN Charged multivesicular body protein 2a OS=Homo sapiens OX=9606 GN=CHMP2A PE=1 SV=1	1	6	6	6	23.4	25.104	40373000	54365000	43726000	46825000	22965000	76886000	42391000	44072000	35835000	37578000	41650800	47352400	0.879592	0.551114
sp|P28482|MK01_HUMAN;sp|Q16659|MK06_HUMAN	MAPK1	sp|P28482|MK01_HUMAN Mitogen-activated protein kinase 1 OS=Homo sapiens OX=9606 GN=MAPK1 PE=1 SV=3	2	12	12	8	40	41.389	89568000	87999000	80362000	103080000	81470000	107620000	96866000	112600000	84535000	101690000	88495800	100662200	0.879136	0.0899435
sp|Q9H4G4|GAPR1_HUMAN	GLIPR2	sp|Q9H4G4|GAPR1_HUMAN Golgi-associated plant pathogenesis-related protein 1 OS=Homo sapiens OX=9606 GN=GLIPR2 PE=1 SV=3	1	2	2	2	16.9	17.218	28500000	56665000	41373000	49827000	29543000	54023000	49237000	50560000		33637000	41181600	46864250	0.878742	0.468759
sp|P42229|STA5A_HUMAN;sp|P51692|STA5B_HUMAN	STAT5A	sp|P42229|STA5A_HUMAN Signal transducer and activator of transcription 5A OS=Homo sapiens OX=9606 GN=STAT5A PE=1 SV=1;sp|P51692|STA5B_HUMAN Signal transducer and activator of transcription 5B OS=Homo sapiens OX=9606 GN=STAT5B PE=1 SV=2	2	3	3	3	4.5	90.646	5811500	13015000	10964000		12906000			9097000	13552000	13927000	10674125	12192000	0.875502	0.551989
sp|P09132|SRP19_HUMAN	SRP19	sp|P09132|SRP19_HUMAN Signal recognition particle 19 kDa protein OS=Homo sapiens OX=9606 GN=SRP19 PE=1 SV=3	1	2	2	2	18.8	16.156	18223000	15187000		16493000	17237000		19745000	19421000	21032000	16517000	16785000	19178750	0.875187	0.0821098
sp|P55209|NP1L1_HUMAN	NAP1L1	sp|P55209|NP1L1_HUMAN Nucleosome assembly protein 1-like 1 OS=Homo sapiens OX=9606 GN=NAP1L1 PE=1 SV=1	1	5	4	4	17.1	45.374	14906000	18039000	18338000	18650000	20152000	18123000	23236000	12888000	14431000	34328000	18017000	20601200	0.874561	0.532445
sp|Q9H008|LHPP_HUMAN	LHPP	sp|Q9H008|LHPP_HUMAN Phospholysine phosphohistidine inorganic pyrophosphate phosphatase OS=Homo sapiens OX=9606 GN=LHPP PE=1 SV=2	1	4	4	4	24.8	29.165	16608000	16843000	26513000	20299000	19921000		15206000	33280000		20337000	20036800	22941000	0.873406	0.550634
sp|P11279|LAMP1_HUMAN	LAMP1	sp|P11279|LAMP1_HUMAN Lysosome-associated membrane glycoprotein 1 OS=Homo sapiens OX=9606 GN=LAMP1 PE=1 SV=3	1	5	5	5	12.5	44.882	193280000	193650000	88949000	190930000	107950000	223490000	248730000	169850000	141210000	104020000	154951800	177460000	0.873165	0.540487
sp|P49419|AL7A1_HUMAN	ALDH7A1	sp|P49419|AL7A1_HUMAN Alpha-aminoadipic semialdehyde dehydrogenase OS=Homo sapiens OX=9606 GN=ALDH7A1 PE=1 SV=5	1	22	22	22	56.6	58.486	221200000	188380000	260040000	308480000	510970000	161600000	284250000	246190000	240840000	777380000	297814000	342052000	0.870669	0.731394
sp|Q9Y365|STA10_HUMAN	STARD10	sp|Q9Y365|STA10_HUMAN START domain-containing protein 10 OS=Homo sapiens OX=9606 GN=STARD10 PE=1 SV=2	1	4	4	4	16.2	33.048		21891000	21853000	22243000	12499000	18590000	21694000	27496000	13943000	31116000	19621500	22567800	0.869447	0.49129
sp|O43708|MAAI_HUMAN	GSTZ1	sp|O43708|MAAI_HUMAN Maleylacetoacetate isomerase OS=Homo sapiens OX=9606 GN=GSTZ1 PE=1 SV=3	1	4	4	4	26.4	24.212		7016700	8080400	9009900	13564000		9181200	9518100	10455000	14185000	9417750	10834825	0.869211	0.471064
sp|Q96SB3|NEB2_HUMAN	PPP1R9B	sp|Q96SB3|NEB2_HUMAN Neurabin-2 OS=Homo sapiens OX=9606 GN=PPP1R9B PE=1 SV=3	1	2	2	2	2.3	89.333		64684000	86793000	43062000				73170000	91387000	59524000	6.48463e+07	7.46937e+07	0.868164	0.563073
sp|Q6P587|FAHD1_HUMAN	FAHD1	sp|Q6P587|FAHD1_HUMAN Acylpyruvase FAHD1, mitochondrial OS=Homo sapiens OX=9606 GN=FAHD1 PE=1 SV=2	1	3	3	3	18.8	24.843	5855200	4971300	6184200	6483700	7175000		7399800	6590500	7506500	6787700	6133880	7071125	0.867455	0.0793638
sp|P05387|RLA2_HUMAN	RPLP2	sp|P05387|RLA2_HUMAN 60S acidic ribosomal protein P2 OS=Homo sapiens OX=9606 GN=RPLP2 PE=1 SV=1	1	7	7	7	77.4	11.665	688790000	749590000	340170000	456690000	397100000	972200000	693560000	511490000	388200000	473360000	526468000	607762000	0.86624	0.55492
sp|P61006|RAB8A_HUMAN	RAB8A	sp|P61006|RAB8A_HUMAN Ras-related protein Rab-8A OS=Homo sapiens OX=9606 GN=RAB8A PE=1 SV=1	1	7	5	5	31.9	23.668	30622000	43070000	33892000	28482000	22717000	43873000	31732000	36050000	37786000	33946000	31756600	36677400	0.865836	0.247778
sp|Q9BT78|CSN4_HUMAN	COPS4	sp|Q9BT78|CSN4_HUMAN COP9 signalosome complex subunit 4 OS=Homo sapiens OX=9606 GN=COPS4 PE=1 SV=1	1	7	7	7	25.1	46.268	22083000	23505000	23406000	26978000	35114000	26315000	36871000	26512000	26004000	35887000	26217200	30317800	0.864746	0.265989
sp|P04075|ALDOA_HUMAN;sp|P05062|ALDOB_HUMAN	ALDOA	sp|P04075|ALDOA_HUMAN Fructose-bisphosphate aldolase A OS=Homo sapiens OX=9606 GN=ALDOA PE=1 SV=2	2	24	24	20	63.5	39.42	1299000000	1463300000	2150900000	1791600000	1679400000	1318100000	1431200000	2515200000	2548000000	1884300000	1676840000	1939360000	0.864636	0.403969
sp|P22392|NDKB_HUMAN;sp|O60361|NDK8_HUMAN	NME2	sp|P22392|NDKB_HUMAN Nucleoside diphosphate kinase B OS=Homo sapiens OX=9606 GN=NME2 PE=1 SV=1;sp|O60361|NDK8_HUMAN Putative nucleoside diphosphate kinase OS=Homo sapiens OX=9606 GN=NME2P1 PE=5 SV=1	2	10	6	6	75	17.298	394100000	514450000	458420000	412570000	304340000	582000000	495060000	455880000	458110000	421830000	416776000	482576000	0.863648	0.176935
sp|P36405|ARL3_HUMAN	ARL3	sp|P36405|ARL3_HUMAN ADP-ribosylation factor-like protein 3 OS=Homo sapiens OX=9606 GN=ARL3 PE=1 SV=2	1	8	8	8	52.2	20.455	34222000	41770000	27950000	42983000	32236000	35076000	57626000	37289000	29578000	48019000	35832200	41517600	0.86306	0.353954
sp|Q9BPW8|NIPS1_HUMAN	NIPSNAP1	sp|Q9BPW8|NIPS1_HUMAN Protein NipSnap homolog 1 OS=Homo sapiens OX=9606 GN=NIPSNAP1 PE=1 SV=1	1	7	6	6	30.3	33.31	36122000		33802000	41114000	51250000	31644000	59621000	35962000	51319000	56808000	40572000	47070800	0.861936	0.398195
sp|P41567|EIF1_HUMAN	EIF1	sp|P41567|EIF1_HUMAN Eukaryotic translation initiation factor 1 OS=Homo sapiens OX=9606 GN=EIF1 PE=1 SV=1	1	5	5	2	54	12.732	23617000	11552000	25536000	28133000	16040000	35595000	18738000	22148000	24639000	20563000	20975600	24336600	0.861895	0.456696
sp|P30519|HMOX2_HUMAN	HMOX2	sp|P30519|HMOX2_HUMAN Heme oxygenase 2 OS=Homo sapiens OX=9606 GN=HMOX2 PE=1 SV=2	1	9	9	9	41.5	36.032	15668000		15162000	15397000	13062000			18734000	14712000	18173000	14822250	1.72063e+07	0.861442	0.118515
sp|P61163|ACTZ_HUMAN	ACTR1A	sp|P61163|ACTZ_HUMAN Alpha-centractin OS=Homo sapiens OX=9606 GN=ACTR1A PE=1 SV=1	1	8	8	5	28.5	42.613	48746000	56337000	70406000	82091000	54868000	37793000	42569000	104510000	114700000	63311000	62489600	72576600	0.861016	0.567428
sp|Q8IZ83|A16A1_HUMAN	ALDH16A1	sp|Q8IZ83|A16A1_HUMAN Aldehyde dehydrogenase family 16 member A1 OS=Homo sapiens OX=9606 GN=ALDH16A1 PE=1 SV=2	1	7	7	7	12	85.126	19199000	17876000	54259000	29808000	19250000		31589000	42510000	30366000	26006000	28078400	32617750	0.860832	0.605583
sp|P04181|OAT_HUMAN	OAT	sp|P04181|OAT_HUMAN Ornithine aminotransferase, mitochondrial OS=Homo sapiens OX=9606 GN=OAT PE=1 SV=1	1	11	11	11	33.3	48.534	21505000	45924000	37581000	27305000	106210000		44485000	30833000	53185000	93338000	47705000	55460250	0.860166	0.721626
sp|P30048|PRDX3_HUMAN	PRDX3	sp|P30048|PRDX3_HUMAN Thioredoxin-dependent peroxide reductase, mitochondrial OS=Homo sapiens OX=9606 GN=PRDX3 PE=1 SV=3	1	8	8	8	48	27.692	381780000	247880000	325830000	595590000	394990000	307970000	318450000	454070000	597380000	595170000	389214000	454608000	0.856153	0.467282
sp|P13693|TCTP_HUMAN;sp|Q56UQ5|TPT1L_HUMAN;sp|Q9HAU6|TCTP8_HUMAN	TPT1	sp|P13693|TCTP_HUMAN Translationally-controlled tumor protein OS=Homo sapiens OX=9606 GN=TPT1 PE=1 SV=1	3	6	6	6	36	19.595	56505000	72718000	90165000	117530000	136940000	97770000	191650000	82133000	50375000	131890000	94771600	110763600	0.85562	0.586063
sp|O60749|SNX2_HUMAN	SNX2	sp|O60749|SNX2_HUMAN Sorting nexin-2 OS=Homo sapiens OX=9606 GN=SNX2 PE=1 SV=2	1	9	8	8	21.2	58.47	40329000	43766000	47762000	43322000	34230000	40275000	65658000	44170000	49828000	44997000	41881800	48985600	0.854982	0.191092
sp|Q96JB5|CK5P3_HUMAN	CDK5RAP3	sp|Q96JB5|CK5P3_HUMAN CDK5 regulatory subunit-associated protein 3 OS=Homo sapiens OX=9606 GN=CDK5RAP3 PE=1 SV=2	1	6	6	6	11.7	56.92	14067000	18213000	20970000	10878000	17006000			25433000	19413000	12177000	16226800	1.90077e+07	0.853698	0.472955
sp|P55290|CAD13_HUMAN	CDH13	sp|P55290|CAD13_HUMAN Cadherin-13 OS=Homo sapiens OX=9606 GN=CDH13 PE=1 SV=1	1	3	3	3	6.5	78.286	8227500	9898100		89958000	21977000	17610000	19023000		93472000	22440000	32515150	38136250	0.852605	0.840703
sp|O15498|YKT6_HUMAN	YKT6	sp|O15498|YKT6_HUMAN Synaptobrevin homolog YKT6 OS=Homo sapiens OX=9606 GN=YKT6 PE=1 SV=1	1	4	4	4	18.7	22.417	24153000	29268000	29826000	35734000	24045000	39827000	43887000	26047000	30874000	27219000	28605200	33570800	0.852086	0.264914
sp|Q16774|KGUA_HUMAN	GUK1	sp|Q16774|KGUA_HUMAN Guanylate kinase OS=Homo sapiens OX=9606 GN=GUK1 PE=1 SV=2	1	7	7	7	50.8	21.725	46110000	41676000	45722000	63003000	30328000	64267000	65119000	66758000	37765000	32589000	45367800	53299600	0.851185	0.409707
sp|Q15907|RB11B_HUMAN;sp|P62491|RB11A_HUMAN	RAB11B	sp|Q15907|RB11B_HUMAN Ras-related protein Rab-11B OS=Homo sapiens OX=9606 GN=RAB11B PE=1 SV=4;sp|P62491|RB11A_HUMAN Ras-related protein Rab-11A OS=Homo sapiens OX=9606 GN=RAB11A PE=1 SV=3	2	14	14	13	64.7	24.488	725290000	741910000	460820000	819470000	337000000	807200000	790970000	663670000	795740000	570100000	616898000	725536000	0.850265	0.325335
sp|P0DP25|CALM3_HUMAN;sp|P0DP24|CALM2_HUMAN;sp|P0DP23|CALM1_HUMAN;sp|P02585|TNNC2_HUMAN	CALM3	sp|P0DP25|CALM3_HUMAN Calmodulin-3 OS=Homo sapiens OX=9606 GN=CALM3 PE=1 SV=1;sp|P0DP24|CALM2_HUMAN Calmodulin-2 OS=Homo sapiens OX=9606 GN=CALM2 PE=1 SV=1;sp|P0DP23|CALM1_HUMAN Calmodulin-1 OS=Homo sapiens OX=9606 GN=CALM1 PE=1 SV=1	4	11	11	9	57.7	16.837	5718500000	7865800000	3459600000	5477900000	2770900000	7896200000	6690800000	5240500000	6192400000	3753900000	5058540000	5954760000	0.849495	0.454524
sp|O75489|NDUS3_HUMAN	NDUFS3	sp|O75489|NDUS3_HUMAN NADH dehydrogenase [ubiquinone] iron-sulfur protein 3, mitochondrial OS=Homo sapiens OX=9606 GN=NDUFS3 PE=1 SV=1	1	10	10	10	46.2	30.241	86836000	73576000	74278000	94713000	67399000	98705000	90194000	84754000	101410000	92135000	79360400	93439600	0.849323	0.0413758
sp|Q9UBW8|CSN7A_HUMAN	COPS7A	sp|Q9UBW8|CSN7A_HUMAN COP9 signalosome complex subunit 7a OS=Homo sapiens OX=9606 GN=COPS7A PE=1 SV=1	1	6	6	6	32	30.276			17857000	13954000	15683000			22270000	16897000	16862000	1.58313e+07	1.86763e+07	0.847668	0.251124
sp|O15400|STX7_HUMAN	STX7	sp|O15400|STX7_HUMAN Syntaxin-7 OS=Homo sapiens OX=9606 GN=STX7 PE=1 SV=4	1	8	8	8	38.3	29.815	40449000	46331000	39692000	43731000	27380000		43840000	39136000	64588000	38954000	39516600	46629500	0.847459	0.310225
sp|Q03154|ACY1_HUMAN	ACY1	sp|Q03154|ACY1_HUMAN Aminoacylase-1 OS=Homo sapiens OX=9606 GN=ACY1 PE=1 SV=1	1	3	3	3	11.3	45.884	16916000	11141000	16867000	18756000	32246000			19262000	22544000	26156000	19185200	22654000	0.846879	0.505302
sp|Q96IJ6|GMPPA_HUMAN	GMPPA	sp|Q96IJ6|GMPPA_HUMAN Mannose-1-phosphate guanyltransferase alpha OS=Homo sapiens OX=9606 GN=GMPPA PE=1 SV=1	1	7	7	7	21	46.291	15543000	20311000	26716000	20778000	14925000	24655000	25528000	23111000	18797000	23967000	19654600	23211600	0.846758	0.18182
sp|P08572|CO4A2_HUMAN	COL4A2	sp|P08572|CO4A2_HUMAN Collagen alpha-2(IV) chain OS=Homo sapiens OX=9606 GN=COL4A2 PE=1 SV=4	1	13	13	13	11.1	167.55	6199700000	3225600000	3098900000	4695200000	3087900000	7469700000	3101800000	5780600000	6222300000	1412400000	4061460000	4797360000	0.846603	0.576843
sp|O00299|CLIC1_HUMAN	CLIC1	sp|O00299|CLIC1_HUMAN Chloride intracellular channel protein 1 OS=Homo sapiens OX=9606 GN=CLIC1 PE=1 SV=4	1	13	13	13	69.7	26.922	175480000	220340000	242010000	218850000	226910000	245890000	299560000	302080000	205020000	228410000	216718000	256192000	0.84592	0.114648
sp|O60784|TOM1_HUMAN	TOM1	sp|O60784|TOM1_HUMAN Target of Myb protein 1 OS=Homo sapiens OX=9606 GN=TOM1 PE=1 SV=2	1	7	7	7	19.1	53.818	7807800	8865400	12856000	9724300	6656800		9733100	11714000	13923000	8056500	9182060	10856650	0.845754	0.338814
sp|P40616|ARL1_HUMAN	ARL1	sp|P40616|ARL1_HUMAN ADP-ribosylation factor-like protein 1 OS=Homo sapiens OX=9606 GN=ARL1 PE=1 SV=1	1	5	5	5	33.7	20.417	14272000	14710000	12500000	15221000	11541000	18301000	17901000	15706000	13342000	15470000	13648800	16144000	0.845441	0.0600119
sp|Q9H0W9|CK054_HUMAN	C11orf54	sp|Q9H0W9|CK054_HUMAN Ester hydrolase C11orf54 OS=Homo sapiens OX=9606 GN=C11orf54 PE=1 SV=1	1	4	4	4	15.6	35.117	20560000	16506000	15718000	12400000	25796000		16101000	18359000	19151000	32677000	18196000	21572000	0.843501	0.448711
sp|P04264|K2C1_HUMAN	KRT1	sp|P04264|K2C1_HUMAN Keratin, type II cytoskeletal 1 OS=Homo sapiens OX=9606 GN=KRT1 PE=1 SV=6	1	35	30	1	54.3	66.038	2411500000	3600700000	2090700000	1165000000	8039300000	2902100000	7422700000	6021600000	2318000000	1872400000	3461440000	4107360000	0.842741	0.703313
sp|P36957|ODO2_HUMAN	DLST	sp|P36957|ODO2_HUMAN Dihydrolipoyllysine-residue succinyltransferase component of 2-oxoglutarate dehydrogenase complex, mitochondrial OS=Homo sapiens OX=9606 GN=DLST PE=1 SV=4	1	10	10	10	27.2	48.755	167950000	171550000	210880000	239930000	230120000	146400000	245870000	286640000	299010000	233410000	204086000	242266000	0.842405	0.248766
sp|Q14764|MVP_HUMAN	MVP	sp|Q14764|MVP_HUMAN Major vault protein OS=Homo sapiens OX=9606 GN=MVP PE=1 SV=4	1	32	32	32	42.6	99.326	85034000	113490000	145560000	58746000	25123000	83047000	189170000	105200000	87791000	42977000	85590600	101637000	0.84212	0.628941
sp|P46783|RS10_HUMAN;sp|Q9NQ39|RS10L_HUMAN	RPS10	sp|P46783|RS10_HUMAN 40S ribosomal protein S10 OS=Homo sapiens OX=9606 GN=RPS10 PE=1 SV=1	2	11	11	11	64.2	18.898	1092100000	826870000	766210000	869910000	453530000	1107100000	1529600000	898150000	621840000	606740000	801724000	952686000	0.841541	0.472233
sp|P54920|SNAA_HUMAN;sp|Q9H115|SNAB_HUMAN	NAPA	sp|P54920|SNAA_HUMAN Alpha-soluble NSF attachment protein OS=Homo sapiens OX=9606 GN=NAPA PE=1 SV=3	2	12	12	12	53.6	33.232	34913000	36529000	46662000	45434000	66293000	57732000	49942000	45270000	50204000	70081000	45966200	54645800	0.841166	0.255125
[truncated: 383 more rows]

## Sheet: TNBC VS TNBCN
Protein IDs	Gene Name	Fasta headers	Number of proteins	Peptides	Razor + unique peptides	Unique peptides	Sequence coverage [%]	Mol. weight [kDa]	LFQ intensity TNBC1	LFQ intensity TNBC2	LFQ intensity TNBC3	LFQ intensity TNBC4	LFQ intensity TNBC5	LFQ intensity TNBC1N	LFQ intensity TNBC2N	LFQ intensity TNBC3N	LFQ intensity TNBC4N	LFQ intensity TNBC5N	Average TNBC	Average N	TNBC/N	P value
[truncated: 1,505 more rows]

[truncated: 1 more sheets: ACC VS TNBC]
